# Supplementary material for: DDI-PULearn: a positive-unlabeled learning method for large-scale prediction of drug-drug interactions
Source: BMC Bioinformatics. 2019 Dec 24;20(Suppl 19):661. doi: 10.1186/s12859-019-3214-6 (PMC6929327; doi:10.1186/s12859-019-3214-6)
Supplement: Supplementary file 2 — Additional file 2 This file contains lists of researched drugs, verified DDIs, reliable negative samples generated by DDI-PULearn, and the detailed feature importance ranking results. • Table S1: DDI prediction results using different combinations of drug features. • Table S2: 548 drugs researched in this work. • Table S3: 45,026 reliable negative samples generated by DDI-PULearn. • Table S4: 48,584 verified DDIs in the benchmark dataset. • Table S5: Detailed feature importance ranking results by Random Forrest. • Table S6: 6602 reliable negative sample seeds generated by OCSVM and KNN (XLSX 1,661 kb). [file 12859_2019_3214_MOESM2_ESM.xlsx]

## Sheet: Table S1
Table S1. DDI prediction results using different combinations of drug features.
Features	Precision	Recall	F1-score
BDPs	0.9057	0.8281	0.8651
BDPs + substituents	0.9043	0.8219	0.8611
BDPs + targets	0.9035	0.8235	0.8616
BDPs + pathways	0.8968	0.8266	0.8602
BDPs + substituents + targets	0.9008	0.8195	0.8582
BDPs + substituents + pathways	0.8962	0.8241	0.8586
BDPs + targets + pathways	0.8966	0.8255	0.8596
BDPs + substituents + targets + pathways	0.8965	0.8229	0.8581

## Sheet: Table S2
Table S2. 548 researched drugs
DB00945
DB00526
DB00458
DB00996
DB00454
DB00952
DB00213
DB00492
DB01212
DB00398
DB00709
DB00718
DB00775
DB00697
DB00853
DB01413
DB00440
DB00181
DB00519
DB01195
DB00250
DB01004
DB01033
DB00582
DB01082
DB00268
DB01193
DB01204
DB01248
DB00555
DB00862
DB00990
DB01236
DB00602
DB00633
DB00195
DB00204
DB00542
DB01197
DB00953
DB01115
DB00210
DB00341
DB00920
DB00394
DB00243
DB02300
DB00571
DB00530
DB00635
DB00441
DB01026
DB01030
DB00275
DB00659
DB00681
DB00968
DB00424
DB00455
DB01009
DB01042
DB00726
DB00710
DB01224
DB00346
DB00601
DB00924
DB01019
DB00540
DB00552
DB00218
DB00559
DB01275
DB00975
DB00248
DB00472
DB00321
DB00413
DB00410
DB00244
DB01233
DB00295
DB00358
DB01223
DB00307
DB01137
DB00182
DB00642
DB00999
DB00439
DB00529
DB00577
DB00415
DB00742
DB00548
DB00586
DB00882
DB00580
DB00224
DB00798
DB01337
DB00426
DB00970
DB00649
DB00879
DB00993
DB01327
DB00335
DB00967
DB00363
DB00648
DB00514
DB00531
DB00631
DB00417
DB00701
DB00864
DB00343
DB00757
DB00591
DB01162
DB00180
DB00200
DB00350
DB00661
DB00630
DB01124
DB00479
DB01265
DB00787
DB00512
DB00422
DB00353
DB01140
DB00598
DB00673
DB00222
DB06700
DB00612
DB01032
DB00700
DB01172
DB00836
DB00624
DB00714
DB00153
DB01053
DB00231
DB00373
DB00860
DB00704
DB00585
DB00563
DB01036
DB01048
DB01416
DB01203
DB00211
DB01291
DB00459
DB01076
DB00361
DB00194
DB00381
DB00808
DB00590
DB00558
DB00203
DB00262
DB00252
DB00338
DB00861
DB00921
DB00802
DB00627
DB01151
DB00450
DB00969
DB01240
DB00713
DB00280
DB01267
DB00927
DB01059
DB00962
DB00270
DB00698
DB01129
DB00327
DB00724
DB00674
DB00820
DB01114
DB00359
DB01182
DB00201
DB00285
DB00762
DB00583
DB01273
DB00850
DB00654
DB00916
DB00408
DB00537
DB00833
DB01149
DB00741
DB00708
DB00658
DB00621
DB00829
DB00533
DB00198
DB00883
DB01077
DB00193
DB00205
DB01156
DB00818
DB01127
DB00880
DB01586
DB00884
DB00841
DB00747
DB00889
DB01263
DB00842
DB00851
DB00770
DB00623
DB00819
DB00230
DB00844
DB00208
DB01410
DB00497
DB00811
DB00991
DB00652
DB00746
DB02379
DB01623
DB01205
DB01085
DB00489
DB01083
DB01249
DB00493
DB00196
DB00445
DB00620
DB00740
DB00371
DB00564
DB01217
DB00115
DB00959
DB00763
DB00209
DB00873
DB01050
DB00277
DB01060
DB00465
DB00625
DB01210
DB00242
DB00906
DB00351
DB00712
DB00960
DB01215
DB01167
DB00727
DB01047
DB00402
DB01118
DB00784
DB00683
DB00319
DB00393
DB00425
DB01128
DB01202
DB00869
DB01186
DB00278
DB00745
DB00303
DB00355
DB01020
DB00947
DB00545
DB01181
DB00477
DB00951
DB00407
DB00377
DB01229
DB00297
DB01045
DB00799
DB01222
DB01014
DB00284
DB00199
DB00619
DB00162
DB00281
DB00330
DB01211
DB00315
DB00324
DB00220
DB00401
DB01610
DB00557
DB00603
DB00790
DB00379
DB00690
DB01406
DB00214
DB00480
DB01005
DB00207
DB00909
DB00570
DB00773
DB00535
DB00900
DB00734
DB00323
DB00806
DB00611
DB01173
DB00544
DB00461
DB01260
DB00279
DB00238
DB00313
DB00541
DB00608
DB00887
DB01095
DB01112
DB01136
DB01155
DB00443
DB00934
DB00310
DB00550
DB01143
DB00438
DB01044
DB01595
DB00983
DB01150
DB00822
DB00813
DB00549
DB00484
DB00376
DB00543
DB00435
DB00482
DB00356
DB00481
DB01079
DB00780
DB00567
DB00333
DB00749
DB00804
DB01062
DB00669
DB00874
DB00998
DB01242
DB01221
DB01241
DB00881
DB00186
DB04441
DB00184
DB00490
DB00675
DB00843
DB00524
DB00672
DB00305
DB00332
DB00460
DB00989
DB00334
DB00912
DB01069
DB00175
DB00809
DB00374
DB00973
DB00395
DB01110
DB00494
DB00503
DB00475
DB01232
DB00158
DB00502
DB01132
DB00938
DB00448
DB00622
DB01097
DB00496
DB00499
DB00261
DB01068
DB00796
DB01008
DB01043
DB00495
DB01037
DB00795
DB00136
DB00966
DB00399
DB00331
DB00986
DB00423
DB00538
DB06151
DB00950
DB00605
DB00191
DB01104
DB00758
DB00390
DB00177
DB00320
DB01023
DB01039
DB00722
DB00958
DB00915
DB00176
DB00776
DB00328
DB05271
DB00671
DB00897
DB00668
DB00264
DB01183
DB00753
DB01001
DB00396
DB01142
DB00404
DB00717
DB01072
DB00291
DB00419
DB00446
DB01022
DB00641
DB00650
DB00215
DB00752
DB00457
DB01105
DB00216
DB00292
DB00972
DB01611
DB00468
DB00783
DB00584
DB00715
DB00695
DB00316
DB01101
DB01006
DB00296
DB01190
DB01367
DB00370
DB00565
DB01189
DB01362
DB01589
DB00227
DB00225
DB00442
DB00294
DB00575
DB01609
DB00794
DB00737
DB00257
DB01219
DB00877
DB01126
DB00317
DB00513
DB01331
DB00678
DB00904
DB00859
DB01067
DB01041
DB00485
DB01029
DB01238
DB01577
DB00367
DB00339
DB00656
DB01117
DB01188
DB00421
DB01264
DB00930
DB00593
DB00451
DB00684
DB00470
DB00178
DB00857
DB01254
DB01016
DB00918
DB00863
DB00987
DB00188
DB00523
DB00917
DB01216
DB00501
DB00878
DB00632
DB00433
DB01194
DB00273
DB02530

## Sheet: Table S3
Table S3. 45,026 reliable negative samples generated by DDI-PULearn
DB00619	DB00188
DB01101	DB00188
DB01254	DB00188
DB01229	DB00480
DB00811	DB01101
DB01004	DB01610
DB00445	DB00877
DB00811	DB00188
DB01263	DB00188
DB00619	DB00480
DB00740	DB00334
DB00230	DB00176
DB01212	DB00671
DB00200	DB00115
DB00213	DB00740
DB00493	DB00671
DB00230	DB01105
DB01413	DB00493
DB00203	DB00188
DB00563	DB00480
DB00850	DB00433
DB01212	DB00355
DB00398	DB00188
DB00535	DB00671
DB00361	DB00570
DB01232	DB00188
DB00230	DB01186
DB01242	DB01037
DB00230	DB00740
DB00480	DB01254
DB00493	DB00355
DB00218	DB00740
DB00531	DB00877
DB01229	DB00877
DB00445	DB00989
DB00244	DB00445
DB01242	DB00989
DB00493	DB00535
DB00989	DB01037
DB00624	DB00959
DB00188	DB00523
DB01047	DB01260
DB01263	DB01229
DB00811	DB01229
DB00591	DB01047
DB01413	DB00671
DB00480	DB01101
DB01043	DB00188
DB01043	DB01037
DB01238	DB00188
DB01263	DB01101
DB00860	DB00324
DB00591	DB01260
DB00669	DB00188
DB00877	DB00188
DB00813	DB01037
DB00591	DB00860
DB01129	DB00740
DB00445	DB00740
DB00201	DB00277
DB00218	DB01267
DB01413	DB00535
DB01037	DB01105
DB00993	DB00201
DB01004	DB01101
DB00479	DB01172
DB00591	DB00620
DB00531	DB01143
DB00811	DB01043
DB01223	DB00201
DB01037	DB00176
DB00704	DB00327
DB01410	DB01222
DB00398	DB00563
DB00713	DB00485
DB00853	DB00811
DB00398	DB00317
DB00811	DB00480
DB00993	DB00277
DB00740	DB00448
DB00860	DB00873
DB00631	DB00242
DB00740	DB01186
DB01267	DB00188
DB01416	DB00535
DB00307	DB00445
DB00472	DB00740
DB00218	DB01238
DB00591	DB00959
DB00438	DB00671
DB00993	DB00501
DB00355	DB00671
DB01223	DB00993
DB00740	DB00188
DB00355	DB00438
DB00472	DB01037
DB01212	DB00993
DB00635	DB00591
DB00394	DB01410
DB01242	DB00188
DB00503	DB00188
DB01043	DB00523
DB01137	DB00740
DB00811	DB00523
DB00398	DB00619
DB01410	DB00620
DB00591	DB01410
DB01101	DB00987
DB00218	DB01232
DB00445	DB01238
DB01030	DB00541
DB01137	DB01267
DB00398	DB01254
DB00624	DB00445
DB01267	DB01263
DB00811	DB00445
DB00203	DB01263
DB00480	DB01238
DB00531	DB01043
DB00193	DB00989
DB00681	DB00230
DB01082	DB00479
DB00218	DB01101
DB01416	DB00493
DB01327	DB00671
DB00993	DB00851
DB00218	DB00989
DB00591	DB00324
DB00993	DB00900
DB01229	DB00523
DB00860	DB01047
DB00740	DB00989
DB01186	DB00188
DB00659	DB00230
DB00531	DB00435
DB00860	DB01260
DB01242	DB01105
DB01263	DB00740
DB00740	DB01238
DB00180	DB01410
DB01413	DB01416
DB01416	DB00671
DB00999	DB00880
DB01182	DB00445
DB01033	DB00201
DB00633	DB00683
DB00850	DB00623
DB01186	DB01242
DB00355	DB00535
DB00591	DB00873
DB01181	DB00480
DB00445	DB01043
DB00993	DB04441
DB01129	DB01186
DB00445	DB01037
DB00683	DB00897
DB00993	DB00194
DB00740	DB00734
DB01263	DB01232
DB00394	DB00591
DB01030	DB00361
DB00295	DB00704
DB00394	DB01047
DB00989	DB00188
DB00873	DB00324
DB00526	DB01043
DB01186	DB00669
DB01263	DB00989
DB00741	DB00324
DB00704	DB01183
DB00324	DB00443
DB01263	DB01254
DB01101	DB01254
DB00683	DB00656
DB00398	DB00480
DB00959	DB01047
DB00480	DB00877
DB00526	DB00480
DB00218	DB01242
DB01263	DB01238
DB01410	DB01047
DB00962	DB01242
DB00441	DB00242
DB00338	DB00740
DB00591	DB01222
DB00203	DB00445
DB00180	DB01222
DB00441	DB00631
DB00586	DB00480
DB00480	DB01043
DB00480	DB01232
DB00480	DB00523
DB01033	DB00277
DB00563	DB00724
DB01416	DB00355
DB00740	DB01242
DB01186	DB00216
DB00623	DB00433
DB00619	DB01232
DB00740	DB01037
DB00180	DB00620
DB00740	DB00503
DB00993	DB00763
DB00203	DB01254
DB00244	DB00480
DB00201	DB04441
DB00531	DB00819
DB00194	DB00201
DB00435	DB00753
DB00530	DB00563
DB01127	DB01110
DB01410	DB01260
DB00993	DB00544
DB01082	DB01172
DB00591	DB00180
DB00394	DB01260
DB00718	DB00993
DB00741	DB00873
DB00242	DB01101
DB00900	DB00442
DB00741	DB01047
DB00900	DB04441
DB00479	DB00684
DB00203	DB00740
DB01410	DB00959
DB00218	DB00877
DB00194	DB00900
DB00398	DB00531
DB00883	DB00435
DB00472	DB01186
DB00811	DB00619
DB00544	DB00188
DB01037	DB00188
DB00993	DB00242
DB01263	DB00734
DB00535	DB00438
DB00394	DB00873
DB00945	DB00210
DB01033	DB00851
DB00531	DB00753
DB00277	DB00900
DB01020	DB00435
DB00531	DB01189
DB00590	DB01263
DB00531	DB00624
DB00740	DB00482
DB00873	DB01047
DB01045	DB00541
DB00493	DB01331
DB01236	DB00531
DB00740	DB00370
DB02379	DB01020
DB00873	DB00443
DB00993	DB00493
DB01005	DB00435
DB00635	DB01410
DB00218	DB01186
DB00962	DB01186
DB00906	DB01037
DB00201	DB00900
DB00621	DB01586
DB00218	DB01043
DB00193	DB01263
DB00989	DB00176
DB00993	DB00442
DB00277	DB00544
DB01327	DB00355
DB00441	DB00993
DB00851	DB00277
DB00398	DB00541
DB00445	DB01242
DB01248	DB00877
DB00591	DB00741
DB00327	DB01183
DB01043	DB01105
DB00993	DB01327
DB01033	DB01223
DB00394	DB00324
DB00873	DB01260
DB00526	DB00811
DB01267	DB01229
DB01223	DB00900
DB01267	DB00740
DB00230	DB01367
DB00563	DB00683
DB00993	DB00631
DB01043	DB01101
DB01182	DB01229
DB00441	DB01254
DB00811	DB00242
DB00811	DB00399
DB00727	DB00435
DB00853	DB01004
DB01129	DB01263
DB00303	DB00188
DB00740	DB00176
DB00445	DB00176
DB01263	DB00230
DB00844	DB01183
DB01033	DB00900
DB01172	DB00684
DB01033	DB00194
DB00811	DB01181
DB00394	DB00180
DB00334	DB01105
DB01212	DB01331
DB00218	DB01182
DB01047	DB00324
DB01263	DB00482
DB00526	DB01008
DB00244	DB00188
DB00218	DB01037
DB00724	DB00188
DB01033	DB00763
DB00307	DB00230
DB00631	DB00811
DB00877	DB01041
DB00563	DB00317
DB00993	DB00350
DB00363	DB00188
DB00201	DB00806
DB01037	DB00370
DB00798	DB01172
DB00860	DB00621
DB00459	DB00445
DB00669	DB01242
DB00277	DB00806
DB01413	DB00993
DB00201	DB00851
DB00324	DB01260
DB00193	DB01037
DB01037	DB01367
DB00624	DB00367
DB00285	DB01037
DB00970	DB01045
DB01033	DB00501
DB00860	DB00717
DB00201	DB00544
DB01181	DB01005
DB01223	DB00544
DB00709	DB00441
DB01263	DB00334
DB00704	DB01229
DB01043	DB00176
DB00970	DB00361
DB01223	DB00851
DB00303	DB01229
DB00631	DB01101
DB01248	DB01263
DB00531	DB00822
DB01263	DB01043
DB00201	DB00442
DB00635	DB00324
DB00959	DB00324
DB00555	DB00740
DB00683	DB00484
DB00683	DB00669
DB00180	DB00860
DB01265	DB00495
DB00741	DB00621
DB01205	DB00683
DB01229	DB01043
DB01181	DB01254
DB00435	DB00331
DB00851	DB00544
DB00262	DB01008
DB01004	DB00218
DB00787	DB00201
DB00879	DB00993
DB00822	DB00435
DB00989	DB01105
DB00704	DB00783
DB01082	DB00798
DB00530	DB00541
DB00962	DB00740
DB01610	DB01101
DB00740	DB01043
DB00993	DB00535
DB00441	DB00811
DB00819	DB00435
DB01037	DB00715
DB00313	DB00188
DB01037	DB01041
DB00537	DB00740
DB00993	DB00806
DB02379	DB00435
DB01267	DB01242
DB00741	DB01410
DB00317	DB01254
DB01037	DB01104
DB00441	DB00879
DB00244	DB01229
DB01236	DB00435
DB00445	DB01105
DB01224	DB00740
DB00993	DB00438
DB01265	DB00900
DB01229	DB01238
DB00218	DB01254
DB00762	DB00570
DB01229	DB00989
DB00853	DB00993
DB00683	DB00188
DB00218	DB00361
DB00993	DB00671
DB00962	DB01037
DB01223	DB04441
DB00718	DB00201
DB00620	DB00324
DB00413	DB00188
DB00563	DB00762
DB01181	DB01101
DB01410	DB00443
DB01223	DB00194
DB00480	DB00669
DB00945	DB00435
DB00203	DB01101
DB01263	DB01242
DB01045	DB00570
DB00724	DB00619
DB01410	DB00873
DB01586	DB00873
DB00544	DB00987
DB00753	DB01189
DB01212	DB01223
DB01586	DB01047
DB01033	DB00544
DB01263	DB00215
DB00435	DB01189
DB00526	DB00523
DB01137	DB01186
DB00704	DB00445
DB01327	DB00531
DB00603	DB01043
DB00883	DB02379
DB01248	DB00541
DB00438	DB01331
DB01263	DB00783
DB01264	DB00188
DB00480	DB01242
DB00531	DB00373
DB01182	DB01263
DB00683	DB00257
DB00959	DB00873
DB01186	DB00176
DB00303	DB00480
DB01586	DB00324
DB00673	DB01263
DB00959	DB00717
DB01267	DB00480
DB01043	DB01041
DB00230	DB01181
DB00218	DB00523
DB00435	DB00632
DB00396	DB00523
DB00277	DB00442
DB01267	DB00445
DB00763	DB00501
DB00531	DB01077
DB00624	DB01043
DB00762	DB00188
DB01030	DB00563
DB00252	DB00188
DB00230	DB00323
DB00242	DB00188
DB01149	DB01263
DB01043	DB00396
DB00813	DB01232
DB00879	DB01265
DB01223	DB00442
DB00683	DB01242
DB00180	DB00959
DB01004	DB01263
DB01097	DB00188
DB00277	DB04441
DB01181	DB00544
DB00586	DB01037
DB01182	DB00188
DB00398	DB00218
DB00480	DB01264
DB00394	DB01586
DB00201	DB00683
DB01181	DB01043
DB00480	DB00989
DB00853	DB01254
DB00194	DB00277
DB00993	DB00585
DB01267	DB00537
DB00642	DB00563
DB01045	DB00773
DB00176	DB01105
DB01186	DB01043
DB00681	DB01043
DB01410	DB00324
DB00811	DB00740
DB00740	DB00715
DB04441	DB00442
DB00993	DB00355
DB00959	DB00367
DB01181	DB00331
DB01223	DB00787
DB00398	DB00445
DB00993	DB01048
DB00962	DB00188
DB01229	DB01264
DB01248	DB00864
DB01186	DB01105
DB00426	DB00993
DB00193	DB00740
DB00194	DB00442
DB00530	DB01254
DB00718	DB01033
DB00398	DB00762
DB00531	DB00330
DB00683	DB01254
DB00445	DB00323
DB01008	DB00188
DB01004	DB00577
DB00993	DB00819
DB01267	DB01254
DB01267	DB00619
DB01586	DB01260
DB00531	DB00277
DB00773	DB00877
DB01101	DB00523
DB01186	DB00813
DB00408	DB00543
DB00993	DB01005
DB00180	DB01047
DB01019	DB00435
DB01149	DB00740
DB01260	DB00390
DB00435	DB02530
DB00346	DB00457
DB00563	DB01267
DB00683	DB01611
DB00873	DB00390
DB00559	DB01263
DB01162	DB00457
DB01172	DB02379
DB01082	DB00684
DB00398	DB00970
DB00548	DB00435
DB00180	DB01260
DB01337	DB01586
DB00563	DB00238
DB01410	DB00390
DB01212	DB00201
DB01043	DB00877
DB00724	DB00683
DB00294	DB00367
DB00441	DB00495
DB00993	DB00435
DB00586	DB01263
DB01137	DB01037
DB01263	DB01041
DB00218	DB00559
DB01033	DB00631
DB00441	DB01265
DB01586	DB00435
DB00213	DB01267
DB00811	DB01242
DB00218	DB00762
DB00603	DB00877
DB00398	DB00361
DB00459	DB00523
DB00740	DB01101
DB00441	DB00900
DB00853	DB00441
DB01020	DB00753
DB01181	DB00523
DB01112	DB00671
DB00740	DB00480
DB00718	DB00900
DB00718	DB04441
DB00583	DB00435
DB01019	DB00531
DB00526	DB00853
DB00709	DB01101
DB00671	DB01331
DB01050	DB00712
DB00718	DB00194
DB01327	DB00819
DB00218	DB00909
DB00244	DB01263
DB00176	DB00188
DB00740	DB00619
DB00945	DB00882
DB00879	DB01101
DB00526	DB00262
DB00479	DB02379
DB00883	DB00753
DB01043	DB00915
DB01263	DB01264
DB00531	DB01172
DB00945	DB01183
DB00633	DB00188
DB00591	DB00624
DB00398	DB01167
DB00591	DB01586
DB00811	DB01254
DB00740	DB01254
DB00970	DB00762
DB00361	DB01045
DB01033	DB00350
DB01045	DB01183
DB00526	DB00273
DB00398	DB01030
DB00631	DB00188
DB00945	DB00356
DB01242	DB00273
DB00218	DB00315
DB00224	DB00188
DB00851	DB00900
DB01172	DB01020
DB01140	DB01150
DB00621	DB00873
DB01242	DB00783
DB00698	DB01219
DB00862	DB01267
DB01212	DB00819
DB00906	DB01186
DB01610	DB00188
DB00327	DB01238
DB00531	DB00396
DB00697	DB00740
DB01248	DB01030
DB00621	DB01047
DB00718	DB00879
DB01033	DB00442
DB00359	DB00795
DB00879	DB00987
DB01263	DB01136
DB01263	DB00303
DB01020	DB00632
DB02379	DB00753
DB01263	DB00877
DB00398	DB01263
DB01273	DB01242
DB00402	DB01242
DB00970	DB00512
DB01416	DB00438
DB00277	DB00501
DB00724	DB00484
DB00724	DB01254
DB00531	DB00355
DB01077	DB00435
DB00541	DB01183
DB01623	DB00433
DB00394	DB00621
DB00851	DB00501
DB00262	DB01005
DB00445	DB00303
DB00552	DB00811
DB00993	DB00550
DB01229	DB01045
DB00853	DB00480
DB00526	DB00877
DB01248	DB01045
DB00853	DB01610
DB00624	DB00717
DB00621	DB00324
DB00548	DB01586
DB00718	DB01223
DB00230	DB01008
DB00577	DB00201
DB01181	DB00877
DB00244	DB00740
DB01232	DB01238
DB00201	DB00501
DB01030	DB00570
DB01212	DB00763
DB00921	DB00783
DB00740	DB00669
DB00741	DB00717
DB00819	DB01005
DB00635	DB00294
DB00624	DB01410
DB00740	DB00909
DB00531	DB00201
DB00900	DB00544
DB00853	DB01263
DB00683	DB00608
DB00445	DB00909
DB01215	DB00683
DB00563	DB00740
DB01267	DB01232
DB00704	DB01238
DB00531	DB00513
DB00445	DB01186
DB01137	DB01182
DB00822	DB00753
DB00201	DB00339
DB00479	DB01020
DB00993	DB00484
DB01105	DB00188
DB00718	DB00277
DB00531	DB00763
DB00207	DB00877
DB01030	DB00970
DB00559	DB00188
DB00621	DB00959
DB00548	DB00632
DB01186	DB00989
DB01212	DB00585
DB00530	DB00619
DB00252	DB01242
DB00350	DB00201
DB00413	DB01242
DB00398	DB00773
DB01008	DB01043
DB01041	DB01254
DB01223	DB00501
DB00763	DB00550
DB00577	DB00277
DB00323	DB00989
DB00906	DB00176
DB00218	DB00216
DB01337	DB00621
DB01143	DB00435
DB02300	DB00153
DB00548	DB01020
DB00683	DB00490
DB00853	DB00201
DB00621	DB01260
DB00953	DB00683
DB00230	DB00712
DB00479	DB00199
DB00819	DB00763
DB01004	DB00544
DB00851	DB00763
DB02379	DB00632
DB00555	DB01186
DB01265	DB00544
DB00531	DB00669
DB01248	DB00704
DB00624	DB00294
DB00586	DB01043
DB01004	DB00619
DB01212	DB00851
DB00864	DB01181
DB00993	DB01265
DB01586	DB01410
DB00201	DB00763
DB00201	DB00435
DB00740	DB00783
DB00819	DB00822
DB01037	DB00523
DB00740	DB01105
DB01186	DB00503
DB00860	DB00435
DB00262	DB00331
DB00531	DB00770
DB00242	DB00900
DB01267	DB01101
DB00530	DB00762
DB01172	DB00883
DB01263	DB00523
DB00989	DB00523
DB00435	DB00958
DB00811	DB01008
DB01222	DB01260
DB00586	DB00740
DB01124	DB00672
DB01242	DB00656
DB00880	DB00310
DB00673	DB00188
DB00633	DB00993
DB00860	DB00367
DB00704	DB00773
DB00631	DB04441
DB00993	DB00359
DB00590	DB01267
DB00297	DB00188
DB02300	DB01586
DB00445	DB01264
DB00864	DB01043
DB00583	DB02530
DB00993	DB00683
DB00548	DB02379
DB00806	DB00544
DB00200	DB00683
DB00877	DB00523
DB00631	DB00900
DB00853	DB00544
DB01026	DB01263
DB00334	DB01367
DB00479	DB01190
DB00621	DB00390
DB01267	DB00669
DB01004	DB00277
DB00218	DB00970
DB00619	DB00877
DB01186	DB00315
DB01047	DB00421
DB00548	DB00860
DB00590	DB00740
DB01623	DB00477
DB00880	DB00433
DB01181	DB01143
DB00763	DB00277
DB00962	DB00683
DB00210	DB00860
DB00571	DB01203
DB00959	DB01043
DB00621	DB00435
DB01242	DB00523
DB01273	DB00480
DB00683	DB00690
DB00879	DB00916
DB01127	DB00683
DB00512	DB00704
DB00479	DB00883
DB00530	DB00531
DB00218	DB00328
DB00819	DB00753
DB00753	DB00632
DB00811	DB00989
DB00619	DB00317
DB00537	DB01242
DB01101	DB00877
DB01149	DB01242
DB00242	DB01254
DB00531	DB00535
DB00993	DB01254
DB00683	DB01589
DB01223	DB00577
DB01236	DB01181
DB00683	DB01595
DB00740	DB00402
DB01004	DB00230
DB00582	DB00740
DB00993	DB01181
DB01008	DB00877
DB01267	DB00962
DB00153	DB00435
DB00921	DB00445
DB00512	DB00570
DB00717	DB00421
DB00658	DB00435
DB02300	DB01260
DB00591	DB00421
DB00811	DB00684
DB00683	DB00475
DB01137	DB00970
DB00993	DB00399
DB00548	DB00621
DB01082	DB00199
DB01327	DB00201
DB00535	DB01331
DB00194	DB00242
DB00879	DB00544
DB00591	DB00621
DB00479	DB00284
DB00480	DB01008
DB01172	DB00435
DB00531	DB00683
DB00323	DB01037
DB01242	DB00216
DB01004	DB00441
DB00880	DB00477
DB01265	DB04441
DB00853	DB00277
DB01186	DB01238
DB01242	DB01367
DB00927	DB00355
DB00787	DB00442
DB00900	DB00806
DB00763	DB00435
DB00700	DB00624
DB00585	DB00355
DB01033	DB00441
DB00218	DB00704
DB00959	DB00294
DB01267	DB00683
DB00649	DB01265
DB00624	DB01260
DB00203	DB00457
DB00619	DB00523
DB00480	DB01037
DB01265	DB00194
DB00218	DB01264
DB01143	DB00331
DB00334	DB01254
DB00457	DB00317
DB00631	DB00194
DB01337	DB00860
DB00445	DB01142
DB00879	DB00201
DB01140	DB01060
DB00530	DB01263
DB00443	DB00717
DB01172	DB00199
DB00350	DB04441
DB00621	DB00421
DB00544	DB01254
DB00993	DB01610
DB01337	DB00479
DB00624	DB01267
DB01586	DB00632
DB00776	DB00188
DB00740	DB01367
DB00945	DB00514
DB01223	DB00763
DB00526	DB00681
DB00621	DB01020
DB00441	DB01005
DB00822	DB00331
DB00531	DB00880
DB00770	DB00620
DB00350	DB00194
DB02300	DB00324
DB00218	DB00683
DB00621	DB00717
DB01019	DB00753
DB00417	DB01053
DB00458	DB00934
DB00355	DB01331
DB01004	DB00203
DB00472	DB01367
DB00346	DB00317
DB00563	DB00201
DB00399	DB01254
DB01019	DB00583
DB01004	DB00631
DB00328	DB00188
DB00244	DB01238
DB00346	DB01162
DB01020	DB02530
DB00495	DB01101
DB00323	DB00215
DB00700	DB00959
DB01248	DB00681
DB00658	DB00753
DB00200	DB00541
DB00317	DB00188
DB00970	DB00549
DB00683	DB00184
DB00218	DB00422
DB00115	DB04441
DB00402	DB00683
DB00883	DB00632
DB00811	DB01041
DB00441	DB00194
DB01005	DB00753
DB01072	DB00188
DB00659	DB00531
DB01263	DB00317
DB00621	DB02379
DB00970	DB00356
DB00438	DB00485
DB01248	DB01254
DB00480	DB00313
DB01267	DB00909
DB00530	DB01030
DB00559	DB01267
DB00555	DB00683
DB00763	DB04441
DB00252	DB01037
DB00631	DB01254
DB00531	DB00371
DB00740	DB00216
DB01223	DB00158
DB01082	DB00531
DB00853	DB00203
DB00989	DB01041
DB00180	DB00873
DB00307	DB00783
DB00180	DB00324
DB00194	DB00763
DB00585	DB00535
DB00945	DB00324
DB00355	DB01190
DB00514	DB01183
DB00570	DB00317
DB00277	DB00339
DB01008	DB00399
DB00277	DB00683
DB00526	DB01005
DB01222	DB00877
DB01267	DB01043
DB00563	DB00900
DB01229	DB00207
DB00205	DB00683
DB00435	DB01008
DB00548	DB00753
DB01263	DB01037
DB01267	DB00303
DB00945	DB01221
DB00153	DB00324
DB00115	DB00570
DB01267	DB00656
DB01030	DB00445
DB01149	DB01037
DB00631	DB01181
DB00224	DB00563
DB01082	DB02379
DB00570	DB01183
DB01223	DB00531
DB00475	DB01589
DB01232	DB01254
DB00529	DB00230
DB00945	DB00548
DB02300	DB00591
DB00945	DB01260
DB01005	DB00822
DB00811	DB01037
DB01033	DB00339
DB00591	DB00717
DB00335	DB01203
DB01265	DB00201
DB01019	DB01020
DB01033	DB00806
DB00740	DB01229
DB00630	DB00435
DB00530	DB00570
DB00531	DB00395
DB00479	DB00583
DB00631	DB00201
DB00531	DB00153
DB01004	DB00201
DB01019	DB00883
DB00753	DB02530
DB00959	DB00480
DB00583	DB01586
DB00945	DB00621
DB00398	DB00795
DB01045	DB00795
DB00242	DB00399
DB00851	DB00339
DB00548	DB00531
DB00180	DB00741
DB00635	DB00704
DB00563	DB01155
DB01265	DB00987
DB01033	DB00879
DB00394	DB02300
DB00585	DB00493
DB00873	DB00421
DB00398	DB01026
DB01004	DB00242
DB01233	DB00408
DB01127	DB00292
DB00619	DB00669
DB00531	DB00583
DB01248	DB00523
DB00408	DB00683
DB00153	DB00621
DB00763	DB00544
DB00218	DB00176
DB00921	DB01229
DB00583	DB00753
DB00635	DB00435
DB01215	DB00656
DB00669	DB01254
DB00262	DB00230
DB00445	DB00396
DB00548	DB00883
DB00900	DB00987
DB01114	DB00683
DB01265	DB01101
DB00879	DB00631
DB00813	DB01367
DB01114	DB00608
DB01041	DB01238
DB01181	DB00435
DB01181	DB01189
DB00851	DB04441
DB01008	DB00331
DB01267	DB01167
DB00203	DB00541
DB01082	DB00284
DB00683	DB00433
DB00531	DB00915
DB01082	DB01020
DB01236	DB01008
DB01047	DB00717
DB00945	DB00799
DB02379	DB02530
DB00853	DB00242
DB01167	DB01229
DB00906	DB01105
DB01060	DB00485
DB02300	DB00959
DB01182	DB01238
DB00529	DB01043
DB00683	DB00477
DB00531	DB00632
DB00862	DB00218
DB00531	DB00585
DB01181	DB00684
DB00548	DB02530
DB00194	DB00851
DB00441	DB00201
DB00683	DB01110
DB00625	DB01242
DB00683	DB00317
DB01327	DB00277
DB00216	DB00188
DB00916	DB00242
DB00555	DB00188
DB01137	DB00176
DB00883	DB00819
DB00580	DB00740
DB00582	DB00230
DB01229	DB01037
DB00799	DB00356
DB00727	DB01181
DB01186	DB00480
DB00967	DB00683
DB00218	DB00224
DB01212	DB00718
DB00704	DB00844
DB00480	DB01097
DB00503	DB00216
DB00398	DB01238
DB00531	DB00671
DB00324	DB00421
DB00435	DB00859
DB01082	DB01190
DB00541	DB00457
DB00555	DB01105
DB00669	DB01037
DB00993	DB00205
DB00659	DB01043
DB00921	DB00193
DB00621	DB00620
DB00410	DB01047
DB00990	DB00635
DB01137	DB00323
DB00324	DB00717
DB00726	DB01151
DB00394	DB00351
DB01033	DB01327
DB00727	DB01189
DB01267	DB00193
DB00697	DB00188
DB00435	DB06151
DB00531	DB00350
DB01586	DB00753
DB01242	DB01041
DB00218	DB00323
DB00962	DB00176
DB00530	DB00203
DB01273	DB01186
DB00252	DB00480
DB00262	DB00544
DB01033	DB00577
DB00252	DB00740
DB00799	DB00549
DB00883	DB00822
DB00548	DB00741
DB00853	DB00851
DB01033	DB00550
DB00879	DB00531
DB00540	DB00934
DB00394	DB00153
DB00819	DB01020
DB00512	DB00485
DB00441	DB01008
DB00493	DB00501
DB00310	DB00524
DB01223	DB00339
DB00773	DB00783
DB00621	DB01410
DB00603	DB00294
DB01223	DB00683
DB00900	DB00501
DB01260	DB00421
DB01004	DB00399
DB00763	DB00339
DB01077	DB01005
DB01327	DB00851
DB00763	DB00822
DB00479	DB01586
DB00530	DB01167
DB01076	DB01254
DB00683	DB00399
DB00162	DB00435
DB01223	DB00563
DB00993	DB00724
DB01267	DB00989
DB00879	DB00811
DB01273	DB00619
DB00531	DB00621
DB01033	DB00435
DB01004	DB01223
DB02300	DB00136
DB01019	DB00819
DB00853	DB01033
DB00879	DB04441
DB01212	DB00485
DB00548	DB00583
DB00762	DB01263
DB01019	DB02379
DB00962	DB00503
DB02300	DB00873
DB00656	DB01254
DB00472	DB01263
DB01114	DB00205
DB01020	DB00822
DB00327	DB00541
DB01105	DB01238
DB00962	DB00216
DB00582	DB01267
DB01242	DB00503
DB01076	DB01263
DB00583	DB00883
DB00303	DB01238
DB00480	DB00987
DB00268	DB00188
DB01076	DB01232
DB00619	DB01238
DB01337	DB00531
DB00993	DB01416
DB01232	DB01041
DB00295	DB00674
DB01026	DB00317
DB01273	DB00683
DB00945	DB00591
DB00201	DB00493
DB00394	DB00410
DB00203	DB00216
DB00635	DB00307
DB01223	DB01265
DB01019	DB00822
DB01267	DB00327
DB00203	DB01186
DB00435	DB00395
DB01327	DB00763
DB00952	DB01186
DB00563	DB00495
DB01077	DB00753
DB01248	DB00811
DB00351	DB01047
DB00323	DB00783
DB00541	DB00549
DB01008	DB01189
DB01182	DB00230
DB00396	DB00294
DB00563	DB01048
DB00307	DB00188
DB00850	DB00683
DB00621	DB00632
DB00479	DB00194
DB00153	DB00873
DB01005	DB00859
DB00262	DB00435
DB00394	DB00717
DB01273	DB00811
DB00906	DB00989
DB00591	DB00199
DB00459	DB00989
DB00787	DB00851
DB00295	DB01037
DB01167	DB00317
DB00307	DB00877
DB01114	DB00257
DB00526	DB01041
DB00201	DB00331
DB00194	DB00501
DB00970	DB00457
DB00413	DB00531
DB00435	DB00513
DB00153	DB01047
DB00843	DB01037
DB00718	DB00577
DB02300	DB01020
DB00762	DB01045
DB01047	DB01020
DB00945	DB01210
DB00633	DB00484
DB00741	DB00162
DB00993	DB00859
DB00535	DB00501
DB00530	DB00346
DB00851	DB00819
DB01045	DB00549
DB00740	DB01136
DB00683	DB00878
DB00415	DB01053
DB00492	DB00188
DB00962	DB01263
DB01212	DB00442
DB00945	DB01053
DB00544	DB00495
DB00398	DB01045
DB00559	DB01101
DB00740	DB00564
DB00482	DB00877
DB00591	DB00770
DB01327	DB00900
DB00591	DB00641
DB00441	DB01263
DB00361	DB01263
DB01586	DB00717
DB00203	DB00317
DB01082	DB00883
DB01060	DB01331
DB00244	DB01041
DB01204	DB00480
DB00530	DB00457
DB00934	DB01242
DB00201	DB00550
DB00718	DB00531
DB00582	DB01101
DB00635	DB01037
DB00742	DB00435
DB00402	DB01186
DB01610	DB00495
DB00970	DB00317
DB00970	DB00485
DB00394	DB00624
DB01265	DB00277
DB00724	DB00480
DB00958	DB00877
DB01019	DB00479
DB01033	DB00819
DB00201	DB00819
DB00563	DB00442
DB00201	DB00916
DB00438	DB00795
DB01172	DB01190
DB01060	DB00319
DB00602	DB00591
DB01005	DB01143
DB00398	DB01267
DB01337	DB01172
DB00493	DB00277
DB00799	DB00158
DB00479	DB02530
DB00394	DB00770
DB00277	DB01610
DB01260	DB00717
DB00590	DB01242
DB01030	DB01045
DB00244	DB00531
DB00704	DB01045
DB00906	DB01242
DB00718	DB00426
DB00819	DB00277
DB00633	DB00201
DB00413	DB01101
DB00570	DB00457
DB00763	DB00900
DB00621	DB00753
DB00681	DB00480
DB00959	DB00435
DB00530	DB00773
DB01076	DB00740
DB00704	DB01263
DB00873	DB00717
DB00741	DB00632
DB00820	DB00541
DB00285	DB00740
DB00350	DB00763
DB01060	DB00671
DB01232	DB00783
DB00819	DB02530
DB00673	DB01167
DB00683	DB00158
DB00591	DB00700
DB00879	DB00194
DB00544	DB00484
DB00591	DB00654
DB01048	DB00442
DB02300	DB00621
DB00945	DB00970
DB00321	DB00934
DB00201	DB01610
DB01242	DB01232
DB01030	DB00188
DB00577	DB00442
DB00531	DB00593
DB01112	DB00485
DB00346	DB00541
DB00582	DB01254
DB01267	DB00482
DB00799	DB01188
DB01082	DB04441
DB00683	DB00544
DB00531	DB01416
DB00741	DB00770
DB00531	DB00869
DB01020	DB01260
DB00860	DB00632
DB00441	DB00877
DB01037	DB00216
DB00993	DB00969
DB00850	DB00880
DB00530	DB00724
DB00583	DB00632
DB01367	DB00188
DB00921	DB00844
DB00585	DB00671
DB01060	DB00438
DB00331	DB00753
DB00363	DB00669
DB01004	DB00480
DB00205	DB00608
DB01082	DB00194
DB00200	DB00361
DB01114	DB00799
DB00277	DB00550
DB00718	DB01265
DB01337	DB01047
DB02379	DB01047
DB01019	DB02530
DB00873	DB01020
DB00853	DB00631
DB00503	DB01041
DB00493	DB00763
DB00201	DB00242
DB00879	DB00442
DB00880	DB00524
DB01181	DB00753
DB00591	DB00523
DB00975	DB00993
DB00410	DB00591
DB00624	DB01047
DB01263	DB00399
DB01048	DB00242
DB01030	DB00218
DB01223	DB00350
DB00945	DB00861
DB00330	DB00435
DB01060	DB01045
DB00709	DB00544
DB01172	DB00284
DB00724	DB00669
DB01267	DB00541
DB00945	DB00565
DB00993	DB00753
DB00713	DB01060
DB00480	DB00776
DB00620	DB00877
DB00248	DB00320
DB01263	DB00656
DB02300	DB00435
DB01030	DB00317
DB00408	DB00433
DB00746	DB00435
DB00350	DB00435
DB00529	DB00435
DB01410	DB00421
DB00371	DB00435
DB00621	DB00883
DB00218	DB00317
DB00394	DB01337
DB00583	DB00822
DB00531	DB01264
DB00853	DB01223
DB00252	DB01041
DB00440	DB00795
DB00993	DB00495
DB00624	DB01008
DB00704	DB01267
DB00860	DB00294
DB00819	DB00859
DB00262	DB01043
DB00862	DB00457
DB00544	DB00339
DB00559	DB01254
DB00361	DB01254
DB00635	DB00740
DB01183	DB00565
DB00417	DB01060
DB00740	DB00906
DB01129	DB01254
DB00860	DB01183
DB01137	DB00704
DB00563	DB01610
DB00205	DB00257
DB01610	DB00987
DB00952	DB00188
DB00153	DB01260
DB00242	DB00544
DB00482	DB01037
DB01082	DB00207
DB00740	DB01167
DB01267	DB00966
DB00218	DB00307
DB00410	DB01260
DB01204	DB01045
DB00582	DB00962
DB00548	DB00443
DB00633	DB00563
DB01172	DB02530
DB00503	DB01037
DB02300	DB00162
DB00343	DB00740
DB00681	DB01101
DB01337	DB00324
DB00883	DB02530
DB00458	DB01151
DB02379	DB04441
DB00323	DB01242
DB00426	DB00194
DB00570	DB00549
DB00526	DB00684
DB01172	DB00390
DB00201	DB00292
DB00413	DB01267
DB00822	DB02530
DB00945	DB01410
DB00331	DB01189
DB02300	DB02379
DB00577	DB00544
DB00201	DB00484
DB01223	DB00819
DB00195	DB00445
DB01004	DB01254
DB02379	DB00822
DB01265	DB00811
DB00194	DB02379
DB00480	DB00503
DB00548	DB01047
DB00883	DB01005
DB00398	DB00740
DB01263	DB01045
DB00959	DB01005
DB01172	DB00753
DB00203	DB00909
DB00958	DB00753
DB00529	DB01181
DB00717	DB00294
DB01156	DB00740
DB01229	DB01008
DB00619	DB00544
DB00631	DB01610
DB01033	DB01048
DB01114	DB01589
DB00591	DB01229
DB00529	DB00273
DB00879	DB00277
DB01229	DB00396
DB01233	DB00543
DB01127	DB00799
DB00649	DB00993
DB00591	DB00367
DB01172	DB00583
DB01172	DB04441
DB00531	DB01238
DB01045	DB00912
DB00552	DB00242
DB01182	DB00480
DB01033	DB00426
DB00770	DB01047
DB01101	DB01238
DB00819	DB01143
DB00945	DB01127
DB00426	DB00201
DB00734	DB01254
DB01182	DB00989
DB01611	DB00188
DB01118	DB00773
DB00530	DB00970
DB00162	DB00443
DB00459	DB00230
DB00438	DB01254
DB01004	DB00552
DB02379	DB00199
DB02379	DB01260
DB00740	DB00323
DB00962	DB01254
DB00153	DB02379
DB00842	DB00475
DB00435	DB00593
DB01167	DB01238
DB00210	DB00741
DB00799	DB00570
DB01149	DB01167
DB00763	DB00257
DB00203	DB00683
DB01232	DB00523
DB01172	DB00194
DB00115	DB00320
DB01193	DB00264
DB01143	DB00753
DB00879	DB00242
DB00862	DB01254
DB00441	DB00442
DB00218	DB01610
DB00200	DB00570
DB01248	DB00303
DB00503	DB01101
DB02379	DB00873
DB00860	DB00162
DB00413	DB00993
DB00770	DB01410
DB00493	DB00544
DB00819	DB00501
DB00250	DB00477
DB00544	DB00442
DB01045	DB00328
DB00458	DB00321
DB01005	DB00523
DB00624	DB00704
DB00819	DB00493
DB01223	DB01610
DB00115	DB00900
DB00860	DB00753
DB00822	DB00435
DB00548	DB00822
DB00435	DB00753
DB00822	DB02530
DB00822	DB00632
DB00822	DB00753
DB01019	DB00822
DB00435	DB00593
DB01143	DB00435
DB01077	DB00435
DB00548	DB00632
DB02379	DB00822
DB00658	DB00435
DB00371	DB00435
DB00822	DB00917
DB01019	DB00548
DB00435	DB00419
DB00583	DB00822
DB00435	DB00513
DB01019	DB00435
DB00548	DB00753
DB01019	DB00632
DB00548	DB00435
DB00753	DB00593
DB00753	DB00419
DB00753	DB02530
DB00435	DB02530
DB00822	DB00593
DB01077	DB00753
DB00548	DB00593
DB00548	DB00419
DB01020	DB00822
DB00330	DB00435
DB00435	DB01189
DB01019	DB00917
DB00822	DB00419
DB01143	DB00822
DB01077	DB00822
DB00162	DB00822
DB01019	DB00419
DB01019	DB00593
DB00435	DB00859
DB02379	DB00593
DB01019	DB00753
DB00162	DB00419
DB01143	DB00753
DB00583	DB00593
DB00593	DB00917
DB00548	DB02530
DB00548	DB00917
DB00419	DB00917
DB00763	DB00435
DB01143	DB00593
DB00753	DB00917
DB01077	DB01189
DB00883	DB00435
DB00917	DB00632
DB00819	DB00435
DB01189	DB00859
DB00419	DB00632
DB00621	DB01189
DB00593	DB00632
DB00917	DB02530
DB01019	DB02530
DB01020	DB00435
DB00324	DB01189
DB01019	DB00162
DB00593	DB02530
DB01020	DB00593
DB00753	DB00513
DB01172	DB01189
DB00435	DB00395
DB00162	DB00593
DB00419	DB02530
DB00621	DB00593
DB00435	DB00632
DB01077	DB01143
DB00822	DB00513
DB00753	DB00632
DB00583	DB00917
DB00621	DB00822
DB00819	DB01189
DB00419	DB01189
DB01143	DB00419
DB02379	DB00753
DB00435	DB00917
DB01189	DB00593
DB01020	DB00753
DB00763	DB01189
DB00583	DB00435
DB00513	DB00593
DB00822	DB01189
DB00851	DB00435
DB00621	DB00419
DB01077	DB00593
DB01019	DB01143
DB01586	DB01189
DB00632	DB02530
DB00371	DB00753
DB00201	DB00435
DB00658	DB00822
DB00658	DB01143
DB02379	DB00435
DB00548	DB01189
DB00548	DB00162
DB00873	DB01189
DB00883	DB00822
DB00435	DB00294
DB01143	DB01189
DB01172	DB00593
DB01172	DB00822
DB01172	DB01143
DB02300	DB01189
DB00201	DB01189
DB00435	DB00339
DB00883	DB00593
DB01077	DB00917
DB02379	DB00917
DB01077	DB00513
DB00371	DB00822
DB00435	DB06151
DB00583	DB00753
DB01143	DB00859
DB00435	DB00780
DB01172	DB00753
DB00621	DB01143
DB00883	DB01143
DB00153	DB01189
DB01143	DB00513
DB01082	DB01189
DB00658	DB01189
DB02379	DB00419
DB00819	DB01143
DB01189	DB00513
DB00658	DB00593
DB01019	DB01077
DB01020	DB01189
DB00371	DB01189
DB01077	DB00419
DB00162	DB00917
DB00763	DB00753
DB00419	DB00593
DB00658	DB00753
DB00883	DB01189
DB00753	DB00859
DB01189	DB00294
DB00324	DB00822
DB00435	DB00672
DB01077	DB00819
DB02300	DB00593
DB01189	DB00339
DB00330	DB01189
DB00548	DB01143
DB00324	DB00593
DB00819	DB00859
DB00419	DB00859
DB00371	DB00593
DB00763	DB01143
DB00371	DB01143
DB00548	DB01077
DB01143	DB00395
DB01020	DB00419
DB01172	DB00859
DB00934	DB00435
DB06151	DB01189
DB00330	DB01143
DB00822	DB00859
DB00763	DB00593
DB00419	DB00513
DB01143	DB02530
DB00201	DB00859
DB00435	DB00191
DB00583	DB00419
DB01020	DB01143
DB00371	DB00419
DB00648	DB01189
DB00548	DB00583
DB00435	DB00752
DB00819	DB00753
DB00672	DB01189
DB00822	DB01022
DB00419	DB01577
DB02379	DB01189
DB01577	DB00593
DB01019	DB00583
DB00162	DB00632
DB00350	DB01189
DB00648	DB00435
DB00934	DB01189
DB01020	DB00917
DB00324	DB00419
DB00410	DB01189
DB00330	DB00822
DB00621	DB00435
DB01172	DB01077
DB00162	DB02530
DB01124	DB00435
DB00851	DB01189
DB00583	DB01143
DB00763	DB00419
DB01236	DB01005
DB00419	DB01022
DB00859	DB00593
DB01124	DB01189
DB01022	DB00593
DB00395	DB01189
DB01019	DB01189
DB02300	DB01143
DB02300	DB00435
DB01189	DB02530
DB01082	DB00294
DB00630	DB01189
DB00822	DB00395
DB00330	DB00753
DB02300	DB00419
DB01189	DB00917
DB01143	DB00294
DB01143	DB00917
DB00763	DB00859
DB00934	DB00859
DB00548	DB02379
DB00763	DB00822
DB00658	DB00917
DB01019	DB00621
DB00558	DB00435
DB00883	DB00859
DB00882	DB00593
DB01005	DB00915
DB02300	DB00822
DB01143	DB00632
DB01586	DB00593
DB00934	DB01143
DB01124	DB01143
DB00330	DB00593
DB00479	DB01189
DB01172	DB00419
DB01077	DB00859
DB00529	DB01005
DB01019	DB00513
DB00883	DB00419
DB00591	DB00201
DB00882	DB00822
DB01019	DB02379
DB00746	DB01189
DB00851	DB00859
DB00350	DB00435
DB00819	DB00822
DB00822	DB01577
DB00548	DB00371
DB00201	DB00753
DB00851	DB00753
DB00819	DB01005
DB01189	DB00632
DB00305	DB01189
DB00529	DB00878
DB01077	DB00851
DB01265	DB00435
DB01586	DB01143
DB00819	DB00746
DB00883	DB00753
DB00350	DB00859
DB00443	DB01189
DB01082	DB01143
DB01005	DB01189
DB01265	DB01189
DB01143	DB00339
DB01586	DB00822
DB01221	DB00859
DB01260	DB01189
DB00780	DB01189
DB02379	DB01143
DB00201	DB01077
DB01236	DB00819
DB00201	DB01410
DB01124	DB00419
DB00201	DB01143
DB00550	DB01189
DB00201	DB00294
DB00873	DB00593
DB00752	DB01189
DB00621	DB01077
DB01005	DB00435
DB00250	DB00435
DB00548	DB00513
DB00874	DB01189
DB01172	DB00917
DB00882	DB00419
DB00550	DB00435
DB00822	DB00294
DB04441	DB01189
DB00672	DB00419
DB01033	DB01189
DB01019	DB00859
DB01124	DB00593
DB01077	DB00294
DB00529	DB00435
DB01337	DB01077
DB01082	DB00435
DB01082	DB00917
DB00883	DB00294
DB01114	DB00435
DB01189	DB00878
DB00194	DB01189
DB01047	DB01189
DB00630	DB00435
DB00819	DB06151
DB00934	DB00753
DB00250	DB01189
DB00330	DB00859
DB01236	DB00529
DB01189	DB01216
DB00780	DB00593
DB00395	DB00753
DB00162	DB00753
DB01124	DB00822
DB00851	DB00822
DB00558	DB01189
DB01077	DB00371
DB00780	DB00753
DB00658	DB00419
DB01124	DB00753
DB01236	DB00859
DB00658	DB00513
DB00746	DB00435
DB00672	DB00593
DB00294	DB00593
DB01337	DB01143
DB00371	DB00513
DB00630	DB00819
DB00742	DB00819
DB00742	DB01005
DB01143	DB00672
DB01143	DB06151
DB00324	DB01143
DB00780	DB00419
DB00583	DB01189
DB01077	DB00763
DB01236	DB00630
DB00548	DB01020
DB00330	DB00917
DB00410	DB00435
DB01172	DB00934
DB00371	DB00859
DB00371	DB00917
DB00479	DB00934
DB01172	DB00294
DB00529	DB00915
DB00201	DB00822
DB00658	DB01077
DB00419	DB00294
DB00435	DB00225
DB00529	DB00727
DB01337	DB00593
DB00658	DB00859
DB00191	DB00859
DB00780	DB00859
DB00291	DB01189
DB00294	DB00339
DB01221	DB01189
DB01077	DB02530
DB00330	DB00294
DB01053	DB00822
DB00201	DB00593
DB00205	DB01189
DB00770	DB01005
DB00513	DB00859
DB00513	DB02530
DB00435	DB00291
DB01337	DB01189
DB01143	DB01221
DB01082	DB00934
DB00883	DB00917
DB00753	DB01189
DB00822	DB06151
DB00882	DB01189
DB01033	DB01236
DB00205	DB00435
DB00752	DB00859
DB00648	DB00763
DB00548	DB01172
DB00371	DB00763
DB01577	DB00917
DB00648	DB00201
DB00435	DB00305
DB00395	DB00859
DB00153	DB01143
DB00746	DB00763
DB00339	DB00593
DB00395	DB00593
DB01019	DB00324
DB00201	DB00746
DB00753	DB00294
DB00648	DB01143
DB00279	DB01189
DB00435	DB01577
DB00395	DB00419
DB00529	DB00623
[truncated: 43,027 more rows]

## Sheet: Table S4
Table S4. 48,584 verified DDIs in the benchmark dataset
DB00945	DB00526
DB00945	DB00458
DB00945	DB00996
DB00945	DB00454
DB00945	DB00213
DB00945	DB00492
DB00945	DB01212
DB00945	DB00398
DB00945	DB00709
DB00945	DB00775
DB00945	DB00697
DB00945	DB00853
DB00945	DB01413
DB00945	DB00440
DB00945	DB00181
DB00945	DB00519
DB00945	DB01195
DB00945	DB00250
DB00945	DB01004
DB00945	DB00582
DB00945	DB00268
DB00945	DB01193
DB00945	DB01204
DB00945	DB01248
DB00945	DB00555
DB00945	DB00862
DB00945	DB00990
DB00945	DB00195
DB00945	DB00204
DB00945	DB00542
DB00945	DB01197
DB00945	DB00953
DB00945	DB01115
DB00945	DB00341
DB00945	DB00920
DB00945	DB00394
DB00945	DB00243
DB00945	DB02300
DB00945	DB00571
DB00945	DB00530
DB00945	DB00635
DB00945	DB00441
DB00945	DB01026
DB00945	DB00275
DB00945	DB00681
DB00945	DB00968
DB00945	DB00424
DB00945	DB00455
DB00945	DB01009
DB00945	DB01042
DB00945	DB00726
DB00945	DB00710
DB00945	DB01224
DB00945	DB00346
DB00945	DB00601
DB00945	DB00924
DB00945	DB00540
DB00945	DB00218
DB00945	DB00559
DB00945	DB01275
DB00945	DB00975
DB00945	DB00248
DB00945	DB00472
DB00945	DB00321
DB00945	DB00413
DB00945	DB00410
DB00945	DB00244
DB00945	DB01233
DB00945	DB00295
DB00945	DB01223
DB00945	DB01137
DB00945	DB00642
DB00945	DB00999
DB00945	DB00439
DB00945	DB00577
DB00945	DB00415
DB00945	DB00742
DB00945	DB00586
DB00945	DB00580
DB00945	DB00798
DB00945	DB01337
DB00945	DB00426
DB00945	DB00649
DB00945	DB00993
DB00945	DB01327
DB00945	DB00335
DB00945	DB00967
DB00945	DB00363
DB00945	DB00531
DB00945	DB00417
DB00945	DB00864
DB00945	DB00343
DB00945	DB00757
DB00945	DB01162
DB00945	DB00180
DB00945	DB00200
DB00945	DB00350
DB00945	DB00661
DB00945	DB00630
DB00945	DB01124
DB00945	DB00787
DB00945	DB00512
DB00945	DB00422
DB00945	DB01140
DB00945	DB00598
DB00945	DB00673
DB00945	DB00222
DB00945	DB06700
DB00945	DB00612
DB00945	DB01032
DB00945	DB00700
DB00945	DB00836
DB00945	DB00624
DB00945	DB00153
DB00945	DB00231
DB00945	DB00373
DB00945	DB00860
DB00945	DB00585
DB00945	DB00563
DB00945	DB01036
DB00945	DB01048
DB00945	DB01416
DB00945	DB01203
DB00945	DB00211
DB00945	DB01291
DB00945	DB00459
DB00945	DB01076
DB00945	DB00361
DB00945	DB00194
DB00945	DB00381
DB00945	DB00808
DB00945	DB00590
DB00945	DB00203
DB00945	DB00252
DB00945	DB00338
DB00945	DB00921
DB00945	DB00802
DB00945	DB00627
DB00945	DB00969
DB00945	DB01240
DB00945	DB00280
DB00945	DB00927
DB00945	DB01059
DB00945	DB00962
DB00945	DB00270
DB00945	DB00698
DB00945	DB01129
DB00945	DB00327
DB00945	DB00724
DB00945	DB00674
DB00945	DB00820
DB00945	DB01182
DB00945	DB00285
DB00945	DB00762
DB00945	DB00583
DB00945	DB01273
DB00945	DB00850
DB00945	DB00654
DB00945	DB00916
DB00945	DB00537
DB00945	DB00833
DB00945	DB01149
DB00945	DB00741
DB00945	DB00658
DB00945	DB00829
DB00945	DB00533
DB00945	DB00198
DB00945	DB00883
DB00945	DB01077
DB00945	DB00193
DB00945	DB01156
DB00945	DB00818
DB00945	DB01586
DB00945	DB00884
DB00945	DB00841
DB00945	DB00747
DB00945	DB00889
DB00945	DB00842
DB00945	DB00851
DB00945	DB00770
DB00945	DB00623
DB00945	DB00819
DB00945	DB00230
DB00945	DB00208
DB00945	DB00497
DB00945	DB00811
DB00945	DB00991
DB00945	DB02379
DB00945	DB01623
DB00945	DB01085
DB00945	DB00489
DB00945	DB01083
DB00945	DB01249
DB00945	DB00493
DB00945	DB00196
DB00945	DB00445
DB00945	DB00620
DB00945	DB00564
DB00945	DB01217
DB00945	DB00115
DB00945	DB00959
DB00945	DB00763
DB00945	DB00209
DB00945	DB00873
DB00945	DB01050
DB00945	DB00277
DB00945	DB01060
DB00945	DB00465
DB00945	DB00625
DB00945	DB00242
DB00945	DB00906
DB00945	DB00351
DB00945	DB00712
DB00945	DB00960
DB00945	DB01215
DB00945	DB01167
DB00945	DB00727
DB00945	DB01047
DB00945	DB00402
DB00945	DB01118
DB00945	DB00784
DB00945	DB00683
DB00945	DB00319
DB00945	DB00425
DB00945	DB01128
DB00945	DB01202
DB00945	DB00869
DB00945	DB01186
DB00945	DB00278
DB00945	DB00745
DB00945	DB00303
DB00945	DB00355
DB00945	DB01020
DB00945	DB00947
DB00945	DB00545
DB00945	DB00477
DB00945	DB00951
DB00945	DB00407
DB00945	DB00377
DB00945	DB01229
DB00945	DB00297
DB00945	DB01045
DB00945	DB01222
DB00945	DB00284
DB00945	DB00199
DB00945	DB00619
DB00945	DB00162
DB00945	DB00281
DB00945	DB00330
DB00945	DB01211
DB00945	DB00315
DB00945	DB00401
DB00945	DB01610
DB00945	DB00557
DB00945	DB00603
DB00945	DB00790
DB00945	DB00379
DB00945	DB00690
DB00945	DB00214
DB00945	DB00480
DB00945	DB01005
DB00945	DB00207
DB00945	DB00909
DB00945	DB00773
DB00945	DB00535
DB00945	DB00900
DB00945	DB00734
DB00945	DB00806
DB00945	DB01173
DB00945	DB00544
DB00945	DB00461
DB00945	DB00279
DB00945	DB00238
DB00945	DB00313
DB00945	DB00541
DB00945	DB00887
DB00945	DB01095
DB00945	DB01112
DB00945	DB01136
DB00945	DB00443
DB00945	DB00310
DB00945	DB01143
DB00945	DB00438
DB00945	DB01044
DB00945	DB01595
DB00945	DB00983
DB00945	DB01150
DB00945	DB00813
DB00945	DB00549
DB00945	DB00484
DB00945	DB00376
DB00945	DB00482
DB00945	DB00481
DB00945	DB01079
DB00945	DB00567
DB00945	DB00333
DB00945	DB00749
DB00945	DB00804
DB00945	DB01062
DB00945	DB00669
DB00945	DB00874
DB00945	DB01242
DB00945	DB01241
DB00945	DB00881
DB00945	DB00186
DB00945	DB04441
DB00945	DB00184
DB00945	DB00490
DB00945	DB00675
DB00945	DB00843
DB00945	DB00524
DB00945	DB00332
DB00945	DB00460
DB00945	DB00989
DB00945	DB00334
DB00945	DB00912
DB00945	DB01069
DB00945	DB00175
DB00945	DB00374
DB00945	DB00973
DB00945	DB00395
DB00945	DB01110
DB00945	DB00494
DB00945	DB00503
DB00945	DB00475
DB00945	DB00158
DB00945	DB00502
DB00945	DB01132
DB00945	DB00938
DB00945	DB00448
DB00945	DB00622
DB00945	DB01097
DB00945	DB00496
DB00945	DB00499
DB00945	DB00261
DB00945	DB01068
DB00945	DB00796
DB00945	DB01043
DB00945	DB00495
DB00945	DB01037
DB00945	DB00795
DB00945	DB00136
DB00945	DB00966
DB00945	DB00399
DB00945	DB00331
DB00945	DB00986
DB00945	DB00423
DB00945	DB00538
DB00945	DB06151
DB00945	DB00950
DB00945	DB00605
DB00945	DB00191
DB00945	DB01104
DB00945	DB00758
DB00945	DB00390
DB00945	DB00177
DB00945	DB01023
DB00945	DB01039
DB00945	DB00722
DB00945	DB00958
DB00945	DB00915
DB00945	DB00176
DB00945	DB00776
DB00945	DB00328
DB00945	DB05271
DB00945	DB00897
DB00945	DB00668
DB00945	DB00264
DB00945	DB00753
DB00945	DB01001
DB00945	DB00396
DB00945	DB01142
DB00945	DB00404
DB00945	DB00717
DB00945	DB01072
DB00945	DB00446
DB00945	DB01022
DB00945	DB00641
DB00945	DB00650
DB00945	DB00215
DB00945	DB00457
DB00945	DB01105
DB00945	DB00216
DB00945	DB00292
DB00945	DB00972
DB00945	DB01611
DB00945	DB00468
DB00945	DB00783
DB00945	DB00584
DB00945	DB00715
DB00945	DB00695
DB00945	DB00316
DB00945	DB01101
DB00945	DB01006
DB00945	DB01190
DB00945	DB01367
DB00945	DB00370
DB00945	DB00227
DB00945	DB00225
DB00945	DB00575
DB00945	DB01609
DB00945	DB00794
DB00945	DB00737
DB00945	DB00257
DB00945	DB00877
DB00945	DB01126
DB00945	DB00317
DB00945	DB00513
DB00945	DB00678
DB00945	DB00904
DB00945	DB01067
DB00945	DB01041
DB00945	DB01029
DB00945	DB01238
DB00945	DB00367
DB00945	DB00339
DB00945	DB00656
DB00945	DB01188
DB00945	DB00421
DB00945	DB01264
DB00945	DB00930
DB00945	DB00451
DB00945	DB00684
DB00945	DB00470
DB00945	DB00178
DB00945	DB00857
DB00945	DB01254
DB00945	DB01016
DB00945	DB00863
DB00945	DB00987
DB00945	DB00188
DB00945	DB00523
DB00945	DB01216
DB00945	DB00501
DB00945	DB00878
DB00945	DB00433
DB00945	DB01194
DB00945	DB00273
DB00945	DB02530
DB00526	DB00996
DB00526	DB00213
DB00526	DB01212
DB00526	DB00709
DB00526	DB00697
DB00526	DB01413
DB00526	DB00519
DB00526	DB01193
DB00526	DB01248
DB00526	DB00555
DB00526	DB01197
DB00526	DB01115
DB00526	DB00341
DB00526	DB00571
DB00526	DB00530
DB00526	DB00635
DB00526	DB00441
DB00526	DB00275
DB00526	DB00424
DB00526	DB00455
DB00526	DB01009
DB00526	DB00710
DB00526	DB01224
DB00526	DB00924
DB00526	DB00472
DB00526	DB00244
DB00526	DB01233
DB00526	DB00295
DB00526	DB01137
DB00526	DB00642
DB00526	DB00999
DB00526	DB00577
DB00526	DB00586
DB00526	DB00580
DB00526	DB00335
DB00526	DB00531
DB00526	DB00864
DB00526	DB00343
DB00526	DB00757
DB00526	DB01162
DB00526	DB00661
DB00526	DB00630
DB00526	DB00787
DB00526	DB00512
DB00526	DB00422
DB00526	DB00673
DB00526	DB00222
DB00526	DB00612
DB00526	DB00836
DB00526	DB00231
DB00526	DB00373
DB00526	DB00860
DB00526	DB00563
DB00526	DB01036
DB00526	DB01076
DB00526	DB00361
DB00526	DB00381
DB00526	DB00808
DB00526	DB00590
DB00526	DB00252
DB00526	DB00338
DB00526	DB00627
DB00526	DB00927
DB00526	DB01059
DB00526	DB01129
DB00526	DB00327
DB00526	DB00285
DB00526	DB00762
DB00526	DB00654
DB00526	DB00916
DB00526	DB00537
DB00526	DB00741
DB00526	DB00829
DB00526	DB00533
DB00526	DB01156
DB00526	DB00818
DB00526	DB01586
DB00526	DB00884
DB00526	DB00889
DB00526	DB00842
DB00526	DB00230
DB00526	DB00497
DB00526	DB02379
DB00526	DB01085
DB00526	DB00489
DB00526	DB00196
DB00526	DB00445
DB00526	DB00620
DB00526	DB00564
DB00526	DB00115
DB00526	DB00959
DB00526	DB01050
DB00526	DB00465
DB00526	DB00351
DB00526	DB00727
DB00526	DB00402
DB00526	DB01118
DB00526	DB00683
DB00526	DB00319
DB00526	DB00425
DB00526	DB00869
DB00526	DB00745
DB00526	DB01020
DB00526	DB01181
DB00526	DB00477
DB00526	DB00407
DB00526	DB00377
DB00526	DB01229
DB00526	DB01222
DB00526	DB00619
DB00526	DB00281
DB00526	DB01211
DB00526	DB00557
DB00526	DB00603
DB00526	DB00790
DB00526	DB00214
DB00526	DB00773
DB00526	DB00535
DB00526	DB00734
DB00526	DB00544
DB00526	DB00313
DB00526	DB00541
DB00526	DB01112
DB00526	DB01136
DB00526	DB00443
DB00526	DB00813
DB00526	DB00482
DB00526	DB00481
DB00526	DB00567
DB00526	DB00749
DB00526	DB00804
DB00526	DB01062
DB00526	DB00881
DB00526	DB00186
DB00526	DB04441
DB00526	DB00843
DB00526	DB00305
DB00526	DB00332
DB00526	DB00334
DB00526	DB01069
DB00526	DB00175
DB00526	DB00973
DB00526	DB00158
DB00526	DB00502
DB00526	DB01132
DB00526	DB00938
DB00526	DB00448
DB00526	DB01068
DB00526	DB00796
DB00526	DB00795
DB00526	DB00966
DB00526	DB00399
DB00526	DB00331
DB00526	DB00423
DB00526	DB06151
DB00526	DB00950
DB00526	DB01104
DB00526	DB00758
DB00526	DB00390
DB00526	DB00177
DB00526	DB01023
DB00526	DB01039
DB00526	DB00722
DB00526	DB00958
DB00526	DB00328
DB00526	DB00897
DB00526	DB00668
DB00526	DB00264
DB00526	DB01001
DB00526	DB01142
DB00526	DB00404
DB00526	DB00641
DB00526	DB00650
DB00526	DB00215
DB00526	DB00468
DB00526	DB00783
DB00526	DB00584
DB00526	DB00715
DB00526	DB00695
DB00526	DB00316
DB00526	DB01101
DB00526	DB01190
DB00526	DB00370
DB00526	DB00227
DB00526	DB00575
DB00526	DB00257
DB00526	DB01126
DB00526	DB00317
DB00526	DB00678
DB00526	DB00904
DB00526	DB01067
DB00526	DB01029
DB00526	DB00421
DB00526	DB00451
DB00526	DB00470
DB00526	DB00178
DB00526	DB01254
DB00526	DB01016
DB00526	DB00863
DB00526	DB00987
DB00526	DB00188
DB00526	DB01216
DB00526	DB00501
DB00526	DB00878
DB00526	DB00433
DB00458	DB00996
DB00458	DB00213
DB00458	DB01212
DB00458	DB00709
DB00458	DB00697
DB00458	DB00181
DB00458	DB00268
DB00458	DB01193
DB00458	DB01204
DB00458	DB01248
DB00458	DB00555
DB00458	DB01197
DB00458	DB01115
DB00458	DB00341
DB00458	DB00571
DB00458	DB00635
DB00458	DB00455
DB00458	DB01009
DB00458	DB00710
DB00458	DB01224
DB00458	DB00924
DB00458	DB00472
DB00458	DB01233
DB00458	DB00295
DB00458	DB01137
DB00458	DB00999
DB00458	DB00577
DB00458	DB00586
DB00458	DB00580
DB00458	DB00335
DB00458	DB00363
DB00458	DB00343
DB00458	DB01162
DB00458	DB00661
DB00458	DB00630
DB00458	DB00787
DB00458	DB00512
DB00458	DB00422
DB00458	DB00222
DB00458	DB00231
DB00458	DB00373
DB00458	DB00860
DB00458	DB00563
DB00458	DB01036
DB00458	DB01076
DB00458	DB00381
DB00458	DB00590
DB00458	DB00203
DB00458	DB00252
DB00458	DB00338
DB00458	DB00921
DB00458	DB00627
DB00458	DB00927
DB00458	DB01129
DB00458	DB00285
DB00458	DB00583
DB00458	DB01273
DB00458	DB00850
DB00458	DB00654
DB00458	DB00916
DB00458	DB00537
DB00458	DB01149
DB00458	DB00829
DB00458	DB00533
DB00458	DB00883
DB00458	DB00193
DB00458	DB01156
DB00458	DB00818
DB00458	DB00884
DB00458	DB00230
DB00458	DB00208
DB00458	DB00497
DB00458	DB00991
DB00458	DB01085
DB00458	DB01083
DB00458	DB00196
DB00458	DB00620
DB00458	DB00564
DB00458	DB01050
DB00458	DB00351
DB00458	DB00727
DB00458	DB00402
DB00458	DB00425
DB00458	DB01202
DB00458	DB00745
DB00458	DB01020
DB00458	DB00477
DB00458	DB00407
DB00458	DB01222
DB00458	DB01211
DB00458	DB00557
DB00458	DB00603
DB00458	DB00734
DB00458	DB00806
DB00458	DB00461
DB00458	DB01260
DB00458	DB00313
DB00458	DB00887
DB00458	DB01136
DB00458	DB00443
DB00458	DB00310
DB00458	DB00813
DB00458	DB00549
DB00458	DB00484
DB00458	DB00482
DB00458	DB00481
DB00458	DB01079
DB00458	DB00567
DB00458	DB00749
DB00458	DB00804
DB00458	DB01062
DB00458	DB01242
DB00458	DB00881
DB00458	DB00186
DB00458	DB00490
DB00458	DB00675
DB00458	DB00843
DB00458	DB00332
DB00458	DB00989
DB00458	DB00334
DB00458	DB00912
DB00458	DB01069
DB00458	DB00175
DB00458	DB00973
DB00458	DB00395
DB00458	DB00503
DB00458	DB00158
DB00458	DB00502
DB00458	DB01132
DB00458	DB00448
DB00458	DB01068
DB00458	DB00796
DB00458	DB01043
DB00458	DB00495
DB00458	DB00795
DB00458	DB00136
DB00458	DB00966
DB00458	DB00399
DB00458	DB00331
DB00458	DB00423
DB00458	DB00950
DB00458	DB00191
DB00458	DB01104
DB00458	DB00758
DB00458	DB00390
DB00458	DB00177
DB00458	DB01023
DB00458	DB01039
DB00458	DB00722
DB00458	DB00958
DB00458	DB00328
DB00458	DB00264
DB00458	DB01001
DB00458	DB01142
DB00458	DB00404
DB00458	DB00641
DB00458	DB00215
DB00458	DB01611
DB00458	DB00783
DB00458	DB00584
DB00458	DB00715
DB00458	DB00695
DB00458	DB00316
DB00458	DB01006
DB00458	DB00370
DB00458	DB00227
DB00458	DB00575
DB00458	DB00794
DB00458	DB00737
DB00458	DB00678
DB00458	DB00904
DB00458	DB01041
DB00458	DB01029
DB00458	DB01238
DB00458	DB00656
DB00458	DB00421
DB00458	DB00451
DB00458	DB00178
DB00458	DB00863
DB00458	DB00523
DB00458	DB00433
DB00458	DB00273
DB00996	DB00454
DB00996	DB00952
DB00996	DB00213
DB00996	DB00492
DB00996	DB01212
DB00996	DB00398
DB00996	DB00709
DB00996	DB00697
DB00996	DB00853
DB00996	DB01413
DB00996	DB00440
DB00996	DB00181
DB00996	DB01195
DB00996	DB00250
DB00996	DB01004
DB00996	DB01033
DB00996	DB00582
DB00996	DB00268
DB00996	DB01193
DB00996	DB01204
DB00996	DB01248
DB00996	DB00555
DB00996	DB00862
DB00996	DB00990
DB00996	DB01236
DB00996	DB00204
DB00996	DB00542
DB00996	DB01197
DB00996	DB00953
DB00996	DB01115
DB00996	DB00341
DB00996	DB00394
DB00996	DB00243
DB00996	DB02300
DB00996	DB00571
DB00996	DB00530
DB00996	DB00635
DB00996	DB00441
DB00996	DB01026
DB00996	DB00275
DB00996	DB00681
DB00996	DB00424
DB00996	DB00455
DB00996	DB01009
DB00996	DB00710
DB00996	DB01224
DB00996	DB00346
DB00996	DB00601
DB00996	DB00924
DB00996	DB01019
DB00996	DB00540
DB00996	DB00218
DB00996	DB00559
DB00996	DB00975
DB00996	DB00248
DB00996	DB00472
DB00996	DB00321
DB00996	DB00413
DB00996	DB00410
DB00996	DB00244
DB00996	DB01233
DB00996	DB00295
DB00996	DB01137
DB00996	DB00182
DB00996	DB00642
DB00996	DB00999
DB00996	DB00577
DB00996	DB00742
DB00996	DB00586
DB00996	DB00580
DB00996	DB00798
DB00996	DB00426
DB00996	DB00970
DB00996	DB00649
DB00996	DB00993
DB00996	DB01327
DB00996	DB00335
DB00996	DB00967
DB00996	DB00363
DB00996	DB00531
DB00996	DB00864
DB00996	DB00343
DB00996	DB00757
DB00996	DB01162
DB00996	DB00180
DB00996	DB00350
DB00996	DB00661
DB00996	DB00630
DB00996	DB00787
DB00996	DB00512
DB00996	DB00422
DB00996	DB01140
DB00996	DB00598
DB00996	DB00673
DB00996	DB00222
DB00996	DB06700
DB00996	DB00612
DB00996	DB00836
DB00996	DB00624
DB00996	DB00153
DB00996	DB00231
DB00996	DB00373
DB00996	DB00860
DB00996	DB00585
DB00996	DB00563
DB00996	DB01036
DB00996	DB01048
DB00996	DB01203
DB00996	DB01291
DB00996	DB01076
DB00996	DB00361
DB00996	DB00194
DB00996	DB00381
DB00996	DB00808
DB00996	DB00590
DB00996	DB00203
DB00996	DB00262
DB00996	DB00252
DB00996	DB00338
DB00996	DB00861
DB00996	DB00921
DB00996	DB00802
DB00996	DB00627
DB00996	DB01151
DB00996	DB00450
DB00996	DB00969
DB00996	DB01240
DB00996	DB01267
DB00996	DB00927
DB00996	DB00962
DB00996	DB00270
DB00996	DB00698
DB00996	DB01129
DB00996	DB00327
DB00996	DB00674
DB00996	DB00820
DB00996	DB01114
DB00996	DB00285
DB00996	DB00762
DB00996	DB00583
DB00996	DB01273
DB00996	DB00654
DB00996	DB00916
DB00996	DB00537
DB00996	DB00833
DB00996	DB01149
DB00996	DB00741
DB00996	DB00658
DB00996	DB00829
DB00996	DB00533
DB00996	DB00883
DB00996	DB01077
DB00996	DB00193
DB00996	DB01156
DB00996	DB00818
DB00996	DB01127
DB00996	DB01586
DB00996	DB00884
DB00996	DB00747
DB00996	DB00889
DB00996	DB00842
DB00996	DB00770
DB00996	DB00623
DB00996	DB00819
DB00996	DB00230
DB00996	DB00497
DB00996	DB00811
DB00996	DB00991
DB00996	DB02379
DB00996	DB01623
DB00996	DB01085
DB00996	DB00489
DB00996	DB01083
DB00996	DB00493
DB00996	DB00196
DB00996	DB00445
DB00996	DB00620
DB00996	DB00371
DB00996	DB00564
DB00996	DB01217
DB00996	DB00115
DB00996	DB00959
DB00996	DB00763
DB00996	DB00209
DB00996	DB01050
DB00996	DB00277
DB00996	DB01060
DB00996	DB00465
DB00996	DB00625
DB00996	DB00906
DB00996	DB00351
DB00996	DB01215
DB00996	DB01167
DB00996	DB00727
DB00996	DB01047
DB00996	DB00402
DB00996	DB01118
DB00996	DB00425
DB00996	DB01128
DB00996	DB01202
DB00996	DB00869
DB00996	DB00745
DB00996	DB01020
DB00996	DB00947
DB00996	DB00545
DB00996	DB01181
DB00996	DB00477
DB00996	DB00951
DB00996	DB00407
DB00996	DB00377
DB00996	DB01229
DB00996	DB00297
DB00996	DB01045
DB00996	DB01222
DB00996	DB00284
DB00996	DB00199
DB00996	DB00619
DB00996	DB00281
DB00996	DB00330
DB00996	DB01211
DB00996	DB00315
DB00996	DB00401
DB00996	DB01610
DB00996	DB00557
DB00996	DB00603
DB00996	DB00790
DB00996	DB00690
DB00996	DB00214
DB00996	DB00480
DB00996	DB01005
DB00996	DB00207
DB00996	DB00909
DB00996	DB00773
DB00996	DB00535
DB00996	DB00900
DB00996	DB00734
DB00996	DB00806
DB00996	DB00611
DB00996	DB01173
DB00996	DB00544
DB00996	DB00461
DB00996	DB00279
DB00996	DB00238
DB00996	DB00313
DB00996	DB00541
DB00996	DB00887
DB00996	DB01095
DB00996	DB01112
DB00996	DB01136
DB00996	DB00443
DB00996	DB00310
DB00996	DB00438
DB00996	DB01044
DB00996	DB00983
DB00996	DB01150
DB00996	DB00813
DB00996	DB00549
DB00996	DB00484
DB00996	DB00482
DB00996	DB00356
DB00996	DB00481
DB00996	DB01079
DB00996	DB00780
DB00996	DB00567
DB00996	DB00333
DB00996	DB00749
DB00996	DB00804
DB00996	DB01062
DB00996	DB00669
DB00996	DB00874
DB00996	DB01242
DB00996	DB01241
DB00996	DB00881
DB00996	DB00186
DB00996	DB04441
DB00996	DB00184
DB00996	DB00490
DB00996	DB00675
DB00996	DB00843
DB00996	DB00524
DB00996	DB00332
DB00996	DB00989
DB00996	DB00334
DB00996	DB00912
DB00996	DB01069
DB00996	DB00175
DB00996	DB00374
DB00996	DB00973
DB00996	DB00395
DB00996	DB00494
DB00996	DB00503
DB00996	DB00475
DB00996	DB01232
DB00996	DB00158
DB00996	DB00502
DB00996	DB01132
DB00996	DB00938
DB00996	DB00448
DB00996	DB01097
DB00996	DB00496
DB00996	DB01068
DB00996	DB00796
DB00996	DB01043
DB00996	DB00495
DB00996	DB01037
DB00996	DB00795
DB00996	DB00136
DB00996	DB00966
DB00996	DB00399
DB00996	DB00331
DB00996	DB00423
DB00996	DB00538
DB00996	DB06151
DB00996	DB00950
DB00996	DB00605
DB00996	DB00191
DB00996	DB01104
DB00996	DB00758
DB00996	DB00390
DB00996	DB00177
DB00996	DB00320
DB00996	DB01023
DB00996	DB01039
DB00996	DB00722
DB00996	DB00958
DB00996	DB00915
DB00996	DB00176
DB00996	DB00776
DB00996	DB00328
DB00996	DB00897
DB00996	DB00668
DB00996	DB00264
DB00996	DB00753
DB00996	DB01001
DB00996	DB00396
DB00996	DB01142
DB00996	DB00404
DB00996	DB01072
DB00996	DB00291
DB00996	DB00446
DB00996	DB00641
DB00996	DB00650
DB00996	DB00215
DB00996	DB00216
DB00996	DB00972
DB00996	DB01611
DB00996	DB00468
DB00996	DB00783
DB00996	DB00584
DB00996	DB00715
DB00996	DB00695
DB00996	DB00316
DB00996	DB01101
DB00996	DB01006
DB00996	DB01190
DB00996	DB00370
DB00996	DB00227
DB00996	DB00225
DB00996	DB00575
DB00996	DB01609
DB00996	DB00794
DB00996	DB00737
DB00996	DB00257
DB00996	DB01219
DB00996	DB00877
DB00996	DB01126
DB00996	DB00317
DB00996	DB00678
DB00996	DB00904
DB00996	DB01067
DB00996	DB01041
DB00996	DB00485
DB00996	DB01029
DB00996	DB01238
DB00996	DB01577
DB00996	DB00367
DB00996	DB00339
DB00996	DB00656
DB00996	DB01117
DB00996	DB01188
DB00996	DB00421
DB00996	DB01264
DB00996	DB00930
DB00996	DB00451
DB00996	DB00684
DB00996	DB00470
DB00996	DB00178
DB00996	DB00857
DB00996	DB01016
DB00996	DB00918
DB00996	DB00863
DB00996	DB00987
DB00996	DB00188
DB00996	DB00523
DB00996	DB01216
DB00996	DB00501
DB00996	DB00878
DB00996	DB00433
DB00996	DB00273
DB00454	DB00213
DB00454	DB01212
DB00454	DB00697
DB00454	DB01413
DB00454	DB01033
DB00454	DB01204
DB00454	DB01248
DB00454	DB00555
DB00454	DB01236
DB00454	DB00341
DB00454	DB00571
DB00454	DB00635
DB00454	DB00275
DB00454	DB00681
DB00454	DB00424
DB00454	DB00455
DB00454	DB01224
DB00454	DB00601
DB00454	DB00924
DB00454	DB00540
DB00454	DB00218
DB00454	DB00472
DB00454	DB00321
DB00454	DB01233
DB00454	DB00295
DB00454	DB01137
DB00454	DB00999
DB00454	DB00577
DB00454	DB00586
DB00454	DB00580
DB00454	DB00993
DB00454	DB01327
DB00454	DB00335
DB00454	DB00967
DB00454	DB00531
DB00454	DB00343
DB00454	DB00757
DB00454	DB01162
DB00454	DB00661
DB00454	DB00630
DB00454	DB00787
DB00454	DB00512
DB00454	DB00598
DB00454	DB00673
DB00454	DB00836
DB00454	DB00624
DB00454	DB00231
DB00454	DB00563
DB00454	DB01036
DB00454	DB01076
DB00454	DB00381
DB00454	DB00203
DB00454	DB00338
DB00454	DB00627
DB00454	DB00927
DB00454	DB00962
DB00454	DB00698
DB00454	DB01129
DB00454	DB00327
DB00454	DB00285
DB00454	DB01273
DB00454	DB00654
DB00454	DB00916
DB00454	DB00537
DB00454	DB00741
DB00454	DB00829
DB00454	DB00533
DB00454	DB00193
DB00454	DB01156
DB00454	DB00818
DB00454	DB00884
DB00454	DB00842
DB00454	DB00851
DB00454	DB00230
DB00454	DB00844
DB00454	DB00497
DB00454	DB00811
DB00454	DB00652
DB00454	DB01083
DB00454	DB00196
DB00454	DB00445
DB00454	DB00620
DB00454	DB00564
DB00454	DB00959
DB00454	DB01050
DB00454	DB00465
DB00454	DB01215
DB00454	DB00727
DB00454	DB00402
DB00454	DB00425
DB00454	DB01202
DB00454	DB00745
DB00454	DB00303
DB00454	DB00407
DB00454	DB00377
DB00454	DB01229
DB00454	DB00297
DB00454	DB01222
DB00454	DB00199
DB00454	DB00281
DB00454	DB00330
DB00454	DB01211
DB00454	DB00557
DB00454	DB00603
DB00454	DB00690
DB00454	DB00214
DB00454	DB00207
DB00454	DB00570
DB00454	DB00773
DB00454	DB00734
DB00454	DB00611
DB00454	DB00461
DB00454	DB00313
DB00454	DB00541
DB00454	DB00887
DB00454	DB01136
DB00454	DB00443
DB00454	DB01044
DB00454	DB00813
DB00454	DB00482
DB00454	DB01079
DB00454	DB00567
DB00454	DB00749
DB00454	DB01062
DB00454	DB00669
DB00454	DB00881
DB00454	DB00186
DB00454	DB00184
DB00454	DB00490
DB00454	DB00524
DB00454	DB00332
DB00454	DB00334
DB00454	DB01069
DB00454	DB00175
DB00454	DB00973
DB00454	DB00395
DB00454	DB00158
DB00454	DB01132
DB00454	DB00938
DB00454	DB00448
DB00454	DB01097
DB00454	DB01068
DB00454	DB00136
DB00454	DB00399
DB00454	DB00331
DB00454	DB00423
DB00454	DB06151
DB00454	DB00950
DB00454	DB01104
DB00454	DB00758
DB00454	DB00390
DB00454	DB00177
DB00454	DB01039
DB00454	DB00722
DB00454	DB00958
DB00454	DB00776
DB00454	DB00328
DB00454	DB00897
DB00454	DB00264
DB00454	DB01001
DB00454	DB01142
DB00454	DB00404
DB00454	DB00641
DB00454	DB00215
DB00454	DB01611
DB00454	DB00468
DB00454	DB00783
DB00454	DB00584
DB00454	DB00715
DB00454	DB00695
DB00454	DB00316
DB00454	DB01190
DB00454	DB00370
DB00454	DB00227
DB00454	DB00575
DB00454	DB00737
DB00454	DB00257
DB00454	DB01331
DB00454	DB00678
DB00454	DB00904
DB00454	DB01041
DB00454	DB01029
DB00454	DB00421
DB00454	DB00451
DB00454	DB00684
DB00454	DB00178
DB00454	DB00863
DB00454	DB00987
DB00454	DB00523
DB00454	DB00501
DB00454	DB00433
DB00454	DB00273
DB00952	DB00213
DB00952	DB00268
DB00952	DB00953
DB00952	DB00571
DB00952	DB00635
DB00952	DB00455
DB00952	DB00924
DB00952	DB00540
DB00952	DB00295
DB00952	DB00577
DB00952	DB00661
DB00952	DB00630
DB00952	DB00624
DB00952	DB00231
DB00952	DB00203
DB00952	DB00338
DB00952	DB00962
DB00952	DB00285
DB00952	DB00537
DB00952	DB00829
DB00952	DB00533
DB00952	DB00193
DB00952	DB01156
DB00952	DB00842
DB00952	DB00497
DB00952	DB00811
DB00952	DB01050
DB00952	DB00425
DB00952	DB01222
DB00952	DB01211
DB00952	DB00315
DB00952	DB00603
DB00952	DB00734
DB00952	DB00313
DB00952	DB00813
DB00952	DB00482
DB00952	DB00669
DB00952	DB00998
DB00952	DB00186
DB00952	DB00184
DB00952	DB00334
DB00952	DB01069
DB00952	DB00395
DB00952	DB00448
DB00952	DB01068
DB00952	DB00950
DB00952	DB01104
DB00952	DB00264
DB00952	DB01001
DB00952	DB01142
DB00952	DB00215
DB00952	DB00216
DB00952	DB00783
DB00952	DB00715
DB00952	DB00316
DB00952	DB00370
DB00952	DB00367
DB00952	DB00451
DB00952	DB00918
DB00952	DB00863
DB00952	DB00433
DB00952	DB00273
DB00213	DB00492
DB00213	DB01212
DB00213	DB00398
DB00213	DB00709
DB00213	DB00718
DB00213	DB00775
DB00213	DB00697
DB00213	DB00853
DB00213	DB01413
DB00213	DB00440
DB00213	DB00181
DB00213	DB01195
DB00213	DB00250
DB00213	DB01004
DB00213	DB01033
DB00213	DB00582
DB00213	DB00268
DB00213	DB01193
DB00213	DB01204
DB00213	DB01248
DB00213	DB00555
DB00213	DB00862
DB00213	DB00990
DB00213	DB01236
DB00213	DB00633
DB00213	DB00195
DB00213	DB00204
DB00213	DB00542
DB00213	DB01197
DB00213	DB00953
DB00213	DB01115
DB00213	DB00210
DB00213	DB00341
DB00213	DB00920
DB00213	DB00394
DB00213	DB00243
DB00213	DB02300
DB00213	DB00571
DB00213	DB00530
DB00213	DB00635
DB00213	DB00441
DB00213	DB01026
DB00213	DB00275
DB00213	DB00659
DB00213	DB00681
DB00213	DB00968
DB00213	DB00424
DB00213	DB00455
DB00213	DB01009
DB00213	DB01042
DB00213	DB00726
DB00213	DB00710
DB00213	DB01224
DB00213	DB00346
DB00213	DB00601
DB00213	DB00924
DB00213	DB00540
DB00213	DB00218
DB00213	DB00559
DB00213	DB01275
DB00213	DB00975
DB00213	DB00248
DB00213	DB00472
DB00213	DB00321
DB00213	DB00413
DB00213	DB00410
DB00213	DB00244
DB00213	DB01233
DB00213	DB00295
DB00213	DB01223
DB00213	DB01137
DB00213	DB00642
DB00213	DB00999
DB00213	DB00439
DB00213	DB00577
DB00213	DB00415
DB00213	DB00742
DB00213	DB00586
DB00213	DB00580
DB00213	DB00224
DB00213	DB00798
DB00213	DB00426
DB00213	DB00649
DB00213	DB00879
DB00213	DB00993
DB00213	DB01327
DB00213	DB00335
DB00213	DB00967
DB00213	DB00363
DB00213	DB00514
DB00213	DB00531
DB00213	DB00631
DB00213	DB00864
DB00213	DB00343
DB00213	DB00757
DB00213	DB01162
DB00213	DB00350
DB00213	DB00661
DB00213	DB00630
DB00213	DB00479
DB00213	DB00787
DB00213	DB00512
DB00213	DB00422
DB00213	DB01140
DB00213	DB00598
DB00213	DB00673
DB00213	DB00222
DB00213	DB06700
DB00213	DB00612
DB00213	DB01032
DB00213	DB00700
DB00213	DB00836
DB00213	DB00624
DB00213	DB00153
DB00213	DB00231
DB00213	DB00373
DB00213	DB00860
DB00213	DB00704
DB00213	DB00585
DB00213	DB00563
DB00213	DB01036
DB00213	DB01048
DB00213	DB01416
DB00213	DB01203
DB00213	DB00211
DB00213	DB01291
DB00213	DB00459
DB00213	DB01076
DB00213	DB00361
DB00213	DB00194
DB00213	DB00381
DB00213	DB00808
DB00213	DB00590
DB00213	DB00203
DB00213	DB00262
DB00213	DB00252
DB00213	DB00338
DB00213	DB00921
DB00213	DB00802
DB00213	DB00627
DB00213	DB00450
DB00213	DB00969
DB00213	DB01240
DB00213	DB00713
DB00213	DB00927
DB00213	DB01059
DB00213	DB00962
DB00213	DB00270
DB00213	DB00698
DB00213	DB01129
DB00213	DB00327
DB00213	DB00724
DB00213	DB00674
DB00213	DB00820
DB00213	DB00359
DB00213	DB01182
DB00213	DB00285
DB00213	DB00762
DB00213	DB00583
DB00213	DB01273
DB00213	DB00850
DB00213	DB00654
DB00213	DB00916
DB00213	DB00408
DB00213	DB00537
DB00213	DB00833
DB00213	DB01149
DB00213	DB00741
DB00213	DB00708
DB00213	DB00658
DB00213	DB00621
DB00213	DB00829
DB00213	DB00533
DB00213	DB00198
DB00213	DB00883
DB00213	DB01077
DB00213	DB00193
DB00213	DB01156
DB00213	DB00818
DB00213	DB00880
DB00213	DB01586
DB00213	DB00884
DB00213	DB00841
DB00213	DB00747
DB00213	DB00889
DB00213	DB01263
DB00213	DB00842
DB00213	DB00851
DB00213	DB00770
DB00213	DB00819
DB00213	DB00230
DB00213	DB00844
DB00213	DB00208
DB00213	DB00497
DB00213	DB00811
DB00213	DB00991
DB00213	DB02379
DB00213	DB01623
DB00213	DB01085
DB00213	DB00489
DB00213	DB01083
DB00213	DB00493
DB00213	DB00196
DB00213	DB00445
DB00213	DB00620
DB00213	DB00564
DB00213	DB01217
DB00213	DB00115
DB00213	DB00959
DB00213	DB00763
DB00213	DB00209
DB00213	DB00873
DB00213	DB01050
DB00213	DB00277
DB00213	DB01060
DB00213	DB00465
DB00213	DB00625
DB00213	DB01210
DB00213	DB00906
DB00213	DB00351
DB00213	DB00960
DB00213	DB01215
DB00213	DB01167
DB00213	DB00727
DB00213	DB00402
DB00213	DB01118
DB00213	DB00784
DB00213	DB00683
DB00213	DB00319
DB00213	DB00393
DB00213	DB00425
DB00213	DB01128
DB00213	DB01202
DB00213	DB00869
DB00213	DB01186
DB00213	DB00745
DB00213	DB00303
DB00213	DB00355
DB00213	DB01020
DB00213	DB00947
DB00213	DB00545
DB00213	DB01181
DB00213	DB00477
DB00213	DB00951
DB00213	DB00407
DB00213	DB00377
DB00213	DB01229
DB00213	DB00297
DB00213	DB01045
DB00213	DB01222
DB00213	DB01014
DB00213	DB00284
DB00213	DB00199
DB00213	DB00619
DB00213	DB00281
DB00213	DB00330
DB00213	DB01211
DB00213	DB00315
DB00213	DB00401
DB00213	DB01610
DB00213	DB00557
DB00213	DB00603
DB00213	DB00790
DB00213	DB00690
DB00213	DB01406
DB00213	DB00214
DB00213	DB00480
DB00213	DB01005
DB00213	DB00207
DB00213	DB00909
DB00213	DB00570
DB00213	DB00773
DB00213	DB00535
DB00213	DB00900
DB00213	DB00734
DB00213	DB00806
DB00213	DB00611
DB00213	DB01173
DB00213	DB00544
DB00213	DB00461
DB00213	DB01260
DB00213	DB00279
DB00213	DB00238
DB00213	DB00313
DB00213	DB00541
DB00213	DB00887
DB00213	DB01095
DB00213	DB01112
DB00213	DB01136
DB00213	DB01155
DB00213	DB00443
DB00213	DB00550
DB00213	DB01143
DB00213	DB00438
DB00213	DB01044
DB00213	DB01595
DB00213	DB00983
DB00213	DB01150
DB00213	DB00813
DB00213	DB00549
DB00213	DB00484
DB00213	DB00376
DB00213	DB00482
DB00213	DB00481
DB00213	DB01079
DB00213	DB00780
DB00213	DB00567
DB00213	DB00749
DB00213	DB00804
DB00213	DB01062
DB00213	DB00669
DB00213	DB00874
DB00213	DB01242
DB00213	DB01241
DB00213	DB00881
DB00213	DB00186
DB00213	DB04441
DB00213	DB00184
DB00213	DB00490
DB00213	DB00675
DB00213	DB00843
DB00213	DB00524
DB00213	DB00305
DB00213	DB00332
DB00213	DB00989
DB00213	DB00334
DB00213	DB00912
DB00213	DB01069
DB00213	DB00175
DB00213	DB00374
DB00213	DB00973
DB00213	DB00395
DB00213	DB01110
DB00213	DB00494
DB00213	DB00503
DB00213	DB01232
DB00213	DB00158
DB00213	DB00502
DB00213	DB01132
DB00213	DB00938
DB00213	DB00448
DB00213	DB00622
DB00213	DB01097
DB00213	DB00496
DB00213	DB01068
DB00213	DB00796
DB00213	DB01008
DB00213	DB01043
DB00213	DB00495
DB00213	DB01037
DB00213	DB00795
DB00213	DB00136
DB00213	DB00966
DB00213	DB00399
DB00213	DB00331
DB00213	DB00423
DB00213	DB00538
DB00213	DB06151
DB00213	DB00950
DB00213	DB00605
DB00213	DB00191
DB00213	DB01104
DB00213	DB00758
DB00213	DB00390
DB00213	DB00177
DB00213	DB01023
DB00213	DB01039
DB00213	DB00722
DB00213	DB00958
DB00213	DB00915
DB00213	DB00776
DB00213	DB00328
DB00213	DB05271
DB00213	DB00897
DB00213	DB00668
DB00213	DB00264
DB00213	DB01183
DB00213	DB00753
DB00213	DB01001
DB00213	DB00396
DB00213	DB01142
DB00213	DB00404
DB00213	DB00717
DB00213	DB01072
DB00213	DB01022
DB00213	DB00641
DB00213	DB00650
DB00213	DB00215
DB00213	DB00752
DB00213	DB00457
DB00213	DB01105
DB00213	DB00216
DB00213	DB00292
DB00213	DB00972
DB00213	DB01611
DB00213	DB00468
DB00213	DB00783
DB00213	DB00584
DB00213	DB00715
DB00213	DB00695
DB00213	DB00316
DB00213	DB01101
DB00213	DB01006
DB00213	DB01190
DB00213	DB01367
DB00213	DB00370
DB00213	DB00565
DB00213	DB01589
DB00213	DB00227
DB00213	DB00225
DB00213	DB00575
DB00213	DB01609
DB00213	DB00794
DB00213	DB00737
DB00213	DB00257
DB00213	DB01219
DB00213	DB00877
DB00213	DB01126
DB00213	DB00317
DB00213	DB00678
DB00213	DB00904
DB00213	DB01067
DB00213	DB01041
DB00213	DB00485
DB00213	DB01029
DB00213	DB01238
DB00213	DB00367
DB00213	DB00339
DB00213	DB00656
DB00213	DB01117
DB00213	DB01188
DB00213	DB00421
DB00213	DB01264
DB00213	DB00930
DB00213	DB00451
DB00213	DB00684
DB00213	DB00470
DB00213	DB00178
DB00213	DB00857
DB00213	DB01254
DB00213	DB01016
DB00213	DB00918
DB00213	DB00863
DB00213	DB00987
DB00213	DB00188
DB00213	DB00523
DB00213	DB01216
DB00213	DB00501
DB00213	DB00878
DB00213	DB00433
DB00213	DB01194
DB00213	DB00273
DB00213	DB02530
DB00492	DB01212
DB00492	DB00268
DB00492	DB01248
DB00492	DB01197
DB00492	DB01115
DB00492	DB00341
DB00492	DB00571
DB00492	DB00635
DB00492	DB00455
DB00492	DB01224
DB00492	DB00346
DB00492	DB00924
DB00492	DB00540
DB00492	DB00975
DB00492	DB00472
DB00492	DB00321
DB00492	DB01233
DB00492	DB00295
DB00492	DB01137
DB00492	DB00999
DB00492	DB00586
DB00492	DB00580
DB00492	DB00426
DB00492	DB00335
DB00492	DB00363
DB00492	DB00531
DB00492	DB00343
DB00492	DB00757
DB00492	DB01162
DB00492	DB00180
DB00492	DB00661
DB00492	DB00630
DB00492	DB00787
DB00492	DB00222
DB00492	DB00612
DB00492	DB00153
DB00492	DB00231
DB00492	DB00860
DB00492	DB00563
DB00492	DB01036
DB00492	DB01076
DB00492	DB00381
DB00492	DB00808
DB00492	DB00590
DB00492	DB00203
DB00492	DB00252
DB00492	DB00338
DB00492	DB00627
DB00492	DB00927
DB00492	DB01129
DB00492	DB00820
DB00492	DB00285
DB00492	DB01273
DB00492	DB00654
DB00492	DB00916
DB00492	DB00537
DB00492	DB00741
DB00492	DB00829
DB00492	DB00533
DB00492	DB00883
DB00492	DB00193
DB00492	DB01156
DB00492	DB00884
DB00492	DB00230
DB00492	DB00497
DB00492	DB00196
DB00492	DB00445
[truncated: 46,585 more rows]

## Sheet: Table S5
Table S5. Feature importance ranking results using Random Forrest
Rank	Property	Feature Importance Score
1	chemical structure	0.000694859
2	side effect	0.015254
3	chemical structure	0.0128427
4	chemical structure	0.0128088
5	side effect	0.0102943
6	side effect	0.00953069
7	side effect	0.00697923
8	chemical structure	0.0067516
9	side effect	0.00646615
10	side effect	0.00637667
11	side effect	0.00622208
12	side effect	0.00611113
13	side effect	0.00603423
14	side effect	0.005023
15	side effect	0.00477014
16	side effect	0.00473067
17	side effect	0.00464302
18	side effect	0.00434193
19	indication	0.00425059
20	side effect	0.00415641
21	chemical structure	0.00405584
22	side effect	0.00372838
23	side effect	0.00354149
24	side effect	0.00341405
25	side effect	0.00339721
26	substituent	0.00333677
27	indication	0.00320353
28	chemical structure	0.0031399
29	side effect	0.00309028
30	indication	0.00304735
31	side effect	0.00304425
32	side effect	0.00299859
33	side effect	0.0029299
34	chemical structure	0.00272951
35	side effect	0.00249006
36	chemical structure	0.00248759
37	pathway	0.00247106
38	side effect	0.00241947
39	side effect	0.00240373
40	side effect	0.00237218
41	side effect	0.00231989
42	chemical structure	0.00224815
43	chemical structure	0.0021897
44	pathway	0.00212425
45	chemical structure	0.00211835
46	side effect	0.00209503
47	side effect	0.00205398
48	side effect	0.00205308
49	side effect	0.00204668
50	side effect	0.00200504
51	chemical structure	0.00198452
52	side effect	0.00198362
53	chemical structure	0.00193429
54	side effect	0.00192676
55	side effect	0.00192387
56	side effect	0.00191078
57	side effect	0.00189582
58	side effect	0.00188618
59	side effect	0.0018805
60	side effect	0.00187828
61	chemical structure	0.00182909
62	side effect	0.00182307
63	chemical structure	0.00178398
64	side effect	0.00177045
65	chemical structure	0.00175592
66	side effect	0.00174327
67	side effect	0.00173579
68	side effect	0.00161492
69	indication	0.00160925
70	pathway	0.00158868
71	side effect	0.00157803
72	side effect	0.00156565
73	substituent	0.00152266
74	chemical structure	0.00149704
75	side effect	0.00148679
76	side effect	0.00145706
77	side effect	0.00144926
78	side effect	0.00144918
79	pathway	0.0014387
80	chemical structure	0.00141803
81	side effect	0.00140847
82	pathway	0.00139681
83	chemical structure	0.00137733
84	gene	0.00136851
85	side effect	0.00133632
86	side effect	0.00132644
87	side effect	0.00131291
88	side effect	0.00130986
89	side effect	0.0012669
90	side effect	0.00126221
91	indication	0.00125182
92	side effect	0.00125021
93	side effect	0.00123907
94	chemical structure	0.00122185
95	substituent	0.0012182
96	side effect	0.00120534
97	chemical structure	0.00120453
98	side effect	0.00117377
99	gene	0.00116
100	side effect	0.00114971
101	side effect	0.00114338
102	side effect	0.00112988
103	chemical structure	0.00112518
104	chemical structure	0.00112028
105	side effect	0.0011194
106	side effect	0.00111435
107	side effect	0.00111124
108	pathway	0.00110621
109	side effect	0.00107337
110	side effect	0.00107104
111	side effect	0.00106345
112	side effect	0.00105757
113	gene	0.00104474
114	side effect	0.00103488
115	indication	0.00103234
116	side effect	0.0010224
117	indication	0.00102173
118	side effect	0.000990549
119	side effect	0.000987498
120	chemical structure	0.000987112
121	indication	0.000974
122	side effect	0.000958255
123	indication	0.000955975
124	side effect	0.000951445
125	side effect	0.000937782
126	chemical structure	0.00093199
127	side effect	0.000930636
128	indication	0.000921074
129	gene	0.000919549
130	side effect	0.000917636
131	indication	0.000872782
132	pathway	0.000872743
133	chemical structure	0.000872486
134	side effect	0.000870542
135	gene	0.000850655
136	side effect	0.000849075
137	pathway	0.000839099
138	chemical structure	0.000838445
139	substituent	0.000834191
140	pathway	0.000827106
141	pathway	0.000826204
142	chemical structure	0.000824872
143	gene	0.000810695
144	pathway	0.000805532
145	chemical structure	0.000804765
146	target	0.000803951
147	indication	0.000803007
148	indication	0.000799405
149	side effect	0.000789414
150	target	0.000788378
151	chemical structure	0.000787283
152	side effect	0.000787276
153	side effect	0.000783312
154	side effect	0.000780223
155	chemical structure	0.000778517
156	pathway	0.000777856
157	side effect	0.000777276
158	side effect	0.000770541
159	side effect	0.000770513
160	side effect	0.000758785
161	side effect	0.000753424
162	side effect	0.00074446
163	side effect	0.000742098
164	side effect	0.000739813
165	chemical structure	0.000739756
166	pathway	0.000736299
167	indication	0.000735943
168	chemical structure	0.000730687
169	chemical structure	0.000726638
170	side effect	0.000726078
171	gene	0.000722302
172	side effect	0.000721662
173	side effect	0.00071633
174	side effect	0.000707609
175	chemical structure	0.000702202
176	pathway	0.0006982
177	side effect	0.000696778
178	pathway	0.000695726
179	gene	0.000695488
180	chemical structure	0.000693861
181	side effect	0.000693857
182	side effect	0.000690367
183	side effect	0.000685752
184	side effect	0.000684841
185	side effect	0.000682612
186	indication	0.00067618
187	chemical structure	0.000675081
188	chemical structure	0.00067238
189	side effect	0.000670733
190	chemical structure	0.000670259
191	pathway	0.000669025
192	side effect	0.000667538
193	side effect	0.000665315
194	side effect	0.000663015
195	gene	0.000662082
196	side effect	0.000659514
197	gene	0.000658048
198	side effect	0.000656965
199	side effect	0.000652848
200	side effect	0.000648246
201	indication	0.000647686
202	side effect	0.000643102
203	pathway	0.000640879
204	side effect	0.000636694
205	indication	0.000635946
206	side effect	0.000634753
207	substituent	0.000632892
208	chemical structure	0.00063188
209	side effect	0.000631573
210	pathway	0.000623413
211	indication	0.000623213
212	substituent	0.000622004
213	chemical structure	0.000621347
214	side effect	0.000617341
215	side effect	0.000616433
216	substituent	0.000610757
217	side effect	0.000610723
218	pathway	0.000608544
219	side effect	0.000597874
220	side effect	0.000594077
221	substituent	0.000591521
222	chemical structure	0.000591452
223	pathway	0.00059022
224	indication	0.000588884
225	chemical structure	0.0005886
226	chemical structure	0.000585312
227	pathway	0.00058244
228	side effect	0.00058231
229	side effect	0.000581113
230	side effect	0.00057994
231	chemical structure	0.000579834
232	side effect	0.000579246
233	side effect	0.000577924
234	side effect	0.000576618
235	side effect	0.000576546
236	chemical structure	0.000576076
237	chemical structure	0.000575856
238	side effect	0.000574503
239	chemical structure	0.000574215
240	pathway	0.000572599
241	side effect	0.00057205
242	chemical structure	0.000566255
243	chemical structure	0.000561614
244	indication	0.000559047
245	side effect	0.00055624
246	side effect	0.000550257
247	chemical structure	0.000548794
248	side effect	0.000548544
249	side effect	0.000547299
250	chemical structure	0.000546503
251	side effect	0.000546171
252	gene	0.000544412
253	chemical structure	0.000544323
254	substituent	0.00054422
255	pathway	0.00054398
256	chemical structure	0.000542834
257	side effect	0.000541101
258	side effect	0.000540695
259	indication	0.000539772
260	gene	0.000537764
261	side effect	0.000536182
262	side effect	0.000534687
263	chemical structure	0.000533674
264	side effect	0.000532629
265	side effect	0.000531213
266	side effect	0.000530285
267	side effect	0.00052777
268	indication	0.000525258
269	side effect	0.00052417
270	side effect	0.000523246
271	indication	0.000523029
272	chemical structure	0.000522925
273	side effect	0.000522291
274	chemical structure	0.000521396
275	chemical structure	0.000520738
276	side effect	0.000519806
277	chemical structure	0.000517419
278	pathway	0.000516719
279	side effect	0.000516391
280	indication	0.000515971
281	gene	0.000515228
282	side effect	0.000515013
283	chemical structure	0.000513927
284	side effect	0.000513102
285	pathway	0.00051193
286	side effect	0.000510897
287	chemical structure	0.000508937
288	pathway	0.000504868
289	chemical structure	0.000503806
290	side effect	0.000501309
291	side effect	0.0005007
292	indication	0.000500041
293	side effect	0.000498825
294	side effect	0.000495389
295	side effect	0.000491192
296	chemical structure	0.000490626
297	substituent	0.00048857
298	side effect	0.000488171
299	substituent	0.000488047
300	side effect	0.000486571
301	side effect	0.000485801
302	pathway	0.000483902
303	chemical structure	0.000483742
304	side effect	0.000482362
305	side effect	0.000480524
306	side effect	0.000480432
307	side effect	0.000480277
308	side effect	0.000478095
309	side effect	0.000473961
310	chemical structure	0.000472079
311	chemical structure	0.000470494
312	chemical structure	0.000469816
313	pathway	0.000469764
314	chemical structure	0.000469555
315	indication	0.000469384
316	substituent	0.000469111
317	chemical structure	0.000468686
318	chemical structure	0.000467271
319	indication	0.000465492
320	pathway	0.000460364
321	substituent	0.000460202
322	side effect	0.000460179
323	side effect	0.000457433
324	side effect	0.000457062
325	side effect	0.000456793
326	side effect	0.000455223
327	side effect	0.00045466
328	gene	0.000454509
329	indication	0.000454269
330	substituent	0.000452559
331	gene	0.000451508
332	indication	0.000449674
333	side effect	0.000449361
334	chemical structure	0.000448375
335	indication	0.000447542
336	side effect	0.000447528
337	gene	0.000443436
338	substituent	0.0004425
339	chemical structure	0.000440802
340	side effect	0.000440679
341	side effect	0.000439206
342	pathway	0.000438142
343	substituent	0.000437738
344	side effect	0.000437717
345	side effect	0.000437662
346	side effect	0.000437074
347	chemical structure	0.000435298
348	indication	0.000435235
349	side effect	0.00043466
350	side effect	0.000434179
351	side effect	0.000433819
352	chemical structure	0.000433754
353	chemical structure	0.000433658
354	side effect	0.000433339
355	pathway	0.000432461
356	gene	0.000432096
357	side effect	0.000431266
358	chemical structure	0.000429593
359	substituent	0.000429536
360	pathway	0.000429188
361	substituent	0.000428828
362	pathway	0.000427726
363	indication	0.000427384
364	side effect	0.000426605
365	side effect	0.000426587
366	side effect	0.000426522
367	side effect	0.000425904
368	chemical structure	0.000425604
369	gene	0.000425379
370	side effect	0.000425351
371	side effect	0.000425204
372	pathway	0.000424149
373	pathway	0.000420904
374	indication	0.000419295
375	chemical structure	0.000416418
376	chemical structure	0.000414845
377	side effect	0.000414584
378	chemical structure	0.000413904
379	pathway	0.000413849
380	chemical structure	0.000413775
381	pathway	0.000413559
382	side effect	0.000412304
383	side effect	0.000411699
384	side effect	0.000410188
385	pathway	0.000410021
386	chemical structure	0.000409491
387	substituent	0.000409243
388	pathway	0.000409214
389	side effect	0.000408853
390	substituent	0.000408561
391	indication	0.000408275
392	pathway	0.000407948
393	gene	0.000407883
394	indication	0.0004071
395	chemical structure	0.000405056
396	side effect	0.000404622
397	chemical structure	0.000404452
398	gene	0.00040339
399	chemical structure	0.000402701
400	side effect	0.000402106
401	side effect	0.000401941
402	side effect	0.000400931
403	side effect	0.000400781
404	chemical structure	0.000400587
405	side effect	0.000399513
406	substituent	0.000399173
407	substituent	0.000398445
408	pathway	0.000398226
409	chemical structure	0.000397079
410	side effect	0.00039685
411	substituent	0.000396187
412	side effect	0.000396142
413	indication	0.000395543
414	gene	0.000394197
415	side effect	0.00039241
416	indication	0.000392279
417	chemical structure	0.000391579
418	side effect	0.000390202
419	gene	0.000389765
420	substituent	0.00038899
421	side effect	0.000388917
422	side effect	0.000388715
423	gene	0.000388341
424	side effect	0.000388299
425	chemical structure	0.00038781
426	side effect	0.000387578
427	chemical structure	0.000387229
428	chemical structure	0.000383905
429	indication	0.000383147
430	indication	0.000382853
431	pathway	0.000382802
432	gene	0.000381433
433	gene	0.000381056
434	chemical structure	0.000379284
435	pathway	0.000379155
436	gene	0.000378551
437	pathway	0.00037747
438	chemical structure	0.000376717
439	chemical structure	0.000375736
440	side effect	0.000375504
441	side effect	0.000375011
442	chemical structure	0.000374433
443	chemical structure	0.000374373
444	side effect	0.000373224
445	pathway	0.000372419
446	pathway	0.000371524
447	pathway	0.000370888
448	pathway	0.000370271
449	side effect	0.000370179
450	chemical structure	0.000369734
451	gene	0.000369515
452	gene	0.000369278
453	side effect	0.000367827
454	chemical structure	0.000364914
455	side effect	0.000363563
456	pathway	0.000363545
457	indication	0.000362894
458	side effect	0.000362331
459	chemical structure	0.000361973
460	chemical structure	0.000361643
461	side effect	0.000360103
462	indication	0.000360067
463	chemical structure	0.00036
464	side effect	0.000359842
465	gene	0.000359725
466	substituent	0.000358852
467	side effect	0.000357466
468	side effect	0.000357423
469	chemical structure	0.000356364
470	side effect	0.000356006
471	side effect	0.00035591
472	gene	0.000354984
473	pathway	0.000353766
474	side effect	0.000353484
475	pathway	0.000353208
476	chemical structure	0.000352368
477	side effect	0.000351503
478	side effect	0.000351187
479	side effect	0.000350296
480	pathway	0.000350091
481	chemical structure	0.000349984
482	side effect	0.000349361
483	chemical structure	0.000348378
484	chemical structure	0.000347968
485	side effect	0.000347357
486	side effect	0.000347351
487	side effect	0.000347164
488	chemical structure	0.000345079
489	side effect	0.000344771
490	indication	0.000343804
491	chemical structure	0.0003438
492	pathway	0.000343731
493	chemical structure	0.000343596
494	chemical structure	0.000342574
495	chemical structure	0.000342373
496	gene	0.000342225
497	side effect	0.000342167
498	gene	0.000341954
499	pathway	0.000341599
500	chemical structure	0.000341579
501	side effect	0.000341512
502	indication	0.000341111
503	gene	0.00034092
504	chemical structure	0.000340592
505	chemical structure	0.000340295
506	side effect	0.000340026
507	target	0.000339668
508	side effect	0.000339131
509	chemical structure	0.000339118
510	substituent	0.000338276
511	side effect	0.000337967
512	side effect	0.000337953
513	chemical structure	0.000337884
514	side effect	0.000337609
515	side effect	0.000336867
516	chemical structure	0.000335984
517	chemical structure	0.000335831
518	side effect	0.000335589
519	side effect	0.000335316
520	pathway	0.000335113
521	substituent	0.000334888
522	chemical structure	0.000334532
523	indication	0.000334374
524	chemical structure	0.000332895
525	side effect	0.00033283
526	gene	0.000332227
527	pathway	0.000331891
528	side effect	0.000331813
529	substituent	0.000331497
530	substituent	0.000331316
531	substituent	0.000329316
532	chemical structure	0.000329234
533	chemical structure	0.000329183
534	side effect	0.000328557
535	side effect	0.000328368
536	target	0.000328107
537	side effect	0.000327992
538	gene	0.000327881
539	chemical structure	0.00032783
540	pathway	0.000326937
541	target	0.000326798
542	gene	0.000326581
543	indication	0.000326154
544	substituent	0.000325129
545	gene	0.000325029
546	chemical structure	0.000324552
547	chemical structure	0.000324551
548	substituent	0.00032402
549	chemical structure	0.000323153
550	chemical structure	0.000321614
551	indication	0.000321535
552	chemical structure	0.000320796
553	indication	0.000320465
554	side effect	0.000320349
555	side effect	0.00032007
556	chemical structure	0.000319752
557	pathway	0.000319025
558	substituent	0.000317229
559	side effect	0.000316704
560	side effect	0.000315763
561	indication	0.000315566
562	chemical structure	0.000314082
563	chemical structure	0.000314046
564	pathway	0.000313812
565	side effect	0.000313468
566	substituent	0.000313026
567	pathway	0.000312754
568	side effect	0.000312587
569	side effect	0.000311633
570	chemical structure	0.000311366
571	chemical structure	0.000311104
572	gene	0.000310423
573	chemical structure	0.000310328
574	side effect	0.000310231
575	gene	0.000309535
576	side effect	0.000309348
577	substituent	0.000309283
578	gene	0.000308939
579	pathway	0.000308793
580	side effect	0.000308448
581	indication	0.000308169
582	side effect	0.000307562
583	substituent	0.000307478
584	chemical structure	0.000307295
585	side effect	0.000307159
586	chemical structure	0.000306721
587	side effect	0.000305652
588	indication	0.000305384
589	chemical structure	0.000304492
590	side effect	0.000304072
591	pathway	0.00030392
592	side effect	0.000303818
593	side effect	0.000303595
594	side effect	0.000302916
595	chemical structure	0.000302247
596	chemical structure	0.000301989
597	chemical structure	0.000300756
598	pathway	0.000300458
599	pathway	0.000300395
600	side effect	0.000300198
601	side effect	0.000299914
602	side effect	0.000299556
603	chemical structure	0.000299536
604	side effect	0.000299498
605	indication	0.000299318
606	substituent	0.000299254
607	side effect	0.0002985
608	substituent	0.000297972
609	chemical structure	0.000297571
610	side effect	0.000297335
611	chemical structure	0.000296615
612	substituent	0.000296374
613	pathway	0.000296284
614	side effect	0.000296235
615	side effect	0.000296194
616	gene	0.000296138
617	side effect	0.00029609
618	side effect	0.000295961
619	side effect	0.000295783
620	chemical structure	0.000295146
621	chemical structure	0.000294255
622	side effect	0.000294032
623	chemical structure	0.0002938
624	chemical structure	0.000293785
625	side effect	0.000293784
626	side effect	0.000293637
627	chemical structure	0.000292898
628	side effect	0.000292254
629	side effect	0.000292112
630	pathway	0.000292008
631	substituent	0.000291315
632	pathway	0.000291
633	chemical structure	0.000290981
634	pathway	0.000290182
635	side effect	0.000290129
636	pathway	0.000290119
637	side effect	0.000289663
638	indication	0.000289158
639	pathway	0.000288859
640	side effect	0.000288165
641	side effect	0.000287863
642	chemical structure	0.00028776
643	pathway	0.000286899
644	substituent	0.000286863
645	side effect	0.000286365
646	side effect	0.000285993
647	pathway	0.000285922
648	pathway	0.000285092
649	pathway	0.000285019
650	pathway	0.000284592
651	chemical structure	0.000284531
652	side effect	0.000284316
653	side effect	0.000283754
654	side effect	0.000283621
655	side effect	0.000283262
656	side effect	0.000283085
657	chemical structure	0.000282969
658	side effect	0.000282896
659	gene	0.000281948
660	chemical structure	0.000281706
661	pathway	0.000281639
662	pathway	0.000281266
663	side effect	0.000281049
664	gene	0.000281015
665	side effect	0.000280902
666	chemical structure	0.000280711
667	side effect	0.000280682
668	side effect	0.000280468
669	indication	0.000280197
670	gene	0.000279814
671	pathway	0.000279591
672	pathway	0.000279586
673	chemical structure	0.000279567
674	pathway	0.000279245
675	indication	0.000278357
676	pathway	0.000278126
677	side effect	0.000277858
678	substituent	0.000277671
679	side effect	0.000277384
680	chemical structure	0.000277309
681	chemical structure	0.000277061
682	side effect	0.000276184
683	side effect	0.000275947
684	chemical structure	0.000275894
685	indication	0.000275459
686	pathway	0.000275265
687	side effect	0.000275166
688	pathway	0.000275141
689	side effect	0.00027503
690	substituent	0.000274352
691	chemical structure	0.000274283
692	chemical structure	0.000274143
693	pathway	0.00027356
694	indication	0.000273
695	pathway	0.000272953
696	substituent	0.000272939
697	side effect	0.000272815
698	target	0.00027239
699	gene	0.000272151
700	side effect	0.000271721
701	side effect	0.000271488
702	chemical structure	0.000271436
703	gene	0.000270145
704	substituent	0.000269974
705	substituent	0.000269848
706	side effect	0.000269584
707	side effect	0.000269396
708	chemical structure	0.000269375
709	side effect	0.000269095
710	side effect	0.000268981
711	chemical structure	0.000268967
712	pathway	0.000268853
713	gene	0.00026877
714	side effect	0.000268666
715	gene	0.000268612
716	pathway	0.000268038
717	chemical structure	0.000267565
718	chemical structure	0.000267325
719	substituent	0.000267055
720	side effect	0.000266989
721	pathway	0.000266944
722	side effect	0.000266699
723	chemical structure	0.000266541
724	chemical structure	0.000266078
725	side effect	0.000266049
726	side effect	0.000265956
727	gene	0.000265815
728	side effect	0.000265467
729	gene	0.000265385
730	side effect	0.000265266
731	indication	0.000265104
732	chemical structure	0.000265055
733	substituent	0.000264726
734	chemical structure	0.000264657
735	pathway	0.000264548
736	pathway	0.000264525
737	chemical structure	0.000264459
738	substituent	0.000263964
739	gene	0.000263682
740	chemical structure	0.000263392
741	chemical structure	0.000263328
742	pathway	0.000261733
743	indication	0.000261567
744	side effect	0.000261175
745	pathway	0.000261157
746	indication	0.000261126
747	indication	0.000260995
748	side effect	0.000260611
749	side effect	0.000260538
750	side effect	0.000260348
751	target	0.000260162
752	pathway	0.000259851
753	chemical structure	0.000259556
754	indication	0.000259392
755	gene	0.000259237
756	side effect	0.000258943
757	chemical structure	0.000258476
758	pathway	0.000258189
759	pathway	0.000258042
760	chemical structure	0.000258026
761	chemical structure	0.00025776
762	side effect	0.00025773
763	substituent	0.000257708
764	chemical structure	0.000257506
765	substituent	0.000257388
766	side effect	0.000257342
767	chemical structure	0.000257279
768	chemical structure	0.000257212
769	side effect	0.000256541
770	side effect	0.000256505
771	indication	0.000256365
772	side effect	0.000256317
773	chemical structure	0.000256129
774	chemical structure	0.000255555
775	side effect	0.000255553
776	side effect	0.000255518
777	target	0.000255398
778	pathway	0.000255287
779	chemical structure	0.000255247
780	side effect	0.000255069
781	chemical structure	0.000255048
782	pathway	0.000254734
783	side effect	0.000253736
784	side effect	0.000253342
785	substituent	0.000253047
786	gene	0.000253043
787	gene	0.000252925
788	indication	0.000252673
789	gene	0.000252435
790	pathway	0.000252167
791	gene	0.00025203
792	side effect	0.000251749
793	side effect	0.000251518
794	pathway	0.00025149
795	substituent	0.000251321
796	substituent	0.000251089
797	side effect	0.0002509
798	side effect	0.000250403
799	substituent	0.000250206
800	pathway	0.00025018
801	pathway	0.000249871
802	side effect	0.00024971
803	chemical structure	0.00024907
804	side effect	0.000249056
805	target	0.000248745
806	target	0.000248684
807	side effect	0.000248487
808	side effect	0.000248359
809	pathway	0.000248317
810	indication	0.000247743
811	substituent	0.000247705
812	chemical structure	0.000247518
813	side effect	0.000247179
814	indication	0.000246903
815	pathway	0.00024649
816	indication	0.000246195
817	gene	0.000246113
818	substituent	0.000245976
819	chemical structure	0.000245625
820	side effect	0.000245622
821	gene	0.000245564
822	chemical structure	0.000245509
823	side effect	0.000245437
824	side effect	0.00024481
825	chemical structure	0.000244648
826	indication	0.000244033
827	side effect	0.000243948
828	pathway	0.000243602
829	pathway	0.000243004
830	side effect	0.000242535
831	chemical structure	0.00024191
832	chemical structure	0.000241684
833	pathway	0.000241228
834	side effect	0.000241066
835	substituent	0.000241034
836	side effect	0.000240826
837	side effect	0.000240807
838	side effect	0.000240737
839	pathway	0.000240542
840	substituent	0.000240484
841	side effect	0.000240261
842	side effect	0.000240226
843	substituent	0.000240143
844	side effect	0.000239397
845	substituent	0.000239245
846	gene	0.000239243
847	pathway	0.000238675
848	side effect	0.000238561
849	pathway	0.000238029
850	side effect	0.000237257
851	side effect	0.000237184
852	pathway	0.000236562
853	indication	0.000236439
854	pathway	0.00023641
855	side effect	0.000236357
856	indication	0.000236227
857	side effect	0.000235722
858	indication	0.000235448
859	gene	0.000235259
860	chemical structure	0.000235226
861	substituent	0.000235091
862	side effect	0.000234945
863	side effect	0.000234857
864	side effect	0.000234638
865	chemical structure	0.000234599
866	pathway	0.00023447
867	side effect	0.000234434
868	chemical structure	0.000234304
869	substituent	0.000234097
870	side effect	0.000234036
871	gene	0.000233997
872	substituent	0.000233839
873	chemical structure	0.000233547
874	chemical structure	0.000233309
875	indication	0.000233169
876	side effect	0.000233134
877	pathway	0.000232569
878	chemical structure	0.000232215
879	chemical structure	0.000232105
880	substituent	0.000232022
881	gene	0.000231971
882	side effect	0.000231716
883	side effect	0.000231688
884	indication	0.000231672
885	chemical structure	0.00023134
886	side effect	0.000231298
887	side effect	0.000230992
888	pathway	0.000230837
889	pathway	0.000230621
890	pathway	0.000230388
891	side effect	0.000230228
892	chemical structure	0.000230057
893	indication	0.000230037
894	target	0.000230024
895	substituent	0.000229634
896	side effect	0.000229453
897	side effect	0.000229358
898	chemical structure	0.000229333
899	chemical structure	0.000228679
900	indication	0.000228528
901	side effect	0.000228237
902	pathway	0.000227973
903	chemical structure	0.000227966
904	side effect	0.000227757
905	side effect	0.000227754
906	gene	0.000227684
907	side effect	0.000227425
908	side effect	0.000227357
909	pathway	0.000227264
910	pathway	0.000226873
911	side effect	0.00022684
912	side effect	0.000226787
913	side effect	0.000226701
914	chemical structure	0.00022654
915	chemical structure	0.000226398
916	gene	0.000226175
917	chemical structure	0.000226129
918	pathway	0.00022589
919	chemical structure	0.000225852
920	pathway	0.000225797
921	chemical structure	0.000225745
922	indication	0.000225406
923	chemical structure	0.000225366
924	gene	0.000225337
925	chemical structure	0.000225327
926	indication	0.000225169
927	chemical structure	0.000225044
928	indication	0.000224366
929	side effect	0.000224316
930	target	0.000224204
931	pathway	0.000223987
932	indication	0.000223728
933	chemical structure	0.000223431
934	chemical structure	0.000223426
935	substituent	0.000223382
936	side effect	0.00022324
937	substituent	0.000223227
938	chemical structure	0.000222959
939	chemical structure	0.000222872
940	pathway	0.000222647
941	pathway	0.000221764
942	chemical structure	0.000221517
943	side effect	0.000221472
944	side effect	0.000221443
945	chemical structure	0.000221349
946	side effect	0.000221296
947	side effect	0.000220958
948	gene	0.000220619
949	gene	0.000220596
950	side effect	0.000220481
951	chemical structure	0.000220334
952	gene	0.000219952
953	chemical structure	0.000219855
954	pathway	0.000219672
955	indication	0.000219607
956	chemical structure	0.000219426
957	chemical structure	0.000219288
958	side effect	0.000219188
959	gene	0.000219117
960	gene	0.000218522
961	pathway	0.000218062
962	gene	0.000218047
963	substituent	0.000218042
964	indication	0.000217742
965	side effect	0.000217733
966	pathway	0.000217565
967	substituent	0.000217436
968	chemical structure	0.000217336
969	target	0.000217057
970	gene	0.000216416
971	side effect	0.000216329
972	side effect	0.000216313
973	pathway	0.000216285
974	side effect	0.000216191
975	chemical structure	0.000215896
976	side effect	0.000215779
977	chemical structure	0.000215401
978	substituent	0.000215055
979	side effect	0.000214968
980	side effect	0.000214921
981	pathway	0.000214815
982	pathway	0.000214494
983	pathway	0.000214017
984	side effect	0.000214006
985	side effect	0.000213912
986	side effect	0.000213834
987	side effect	0.000213784
988	side effect	0.000213768
989	side effect	0.000213723
990	pathway	0.000213464
991	target	0.000213259
992	indication	0.000213226
993	pathway	0.000213199
994	substituent	0.000213158
995	side effect	0.000212948
996	target	0.000212894
997	target	0.000212638
998	side effect	0.000212451
999	chemical structure	0.000212292
1000	indication	0.000212144
1001	side effect	0.000212078
1002	pathway	0.000211874
1003	side effect	0.000211576
1004	side effect	0.000211049
1005	chemical structure	0.000211002
1006	chemical structure	0.000210959
1007	side effect	0.000210952
1008	side effect	0.000210826
1009	pathway	0.000210468
1010	substituent	0.000210445
1011	pathway	0.000210431
1012	chemical structure	0.000210334
1013	side effect	0.000210208
1014	substituent	0.000210046
1015	side effect	0.000209797
1016	side effect	0.000209348
1017	side effect	0.000208649
1018	indication	0.000208538
1019	side effect	0.000208463
1020	side effect	0.000208438
1021	pathway	0.000208347
1022	side effect	0.000208111
1023	side effect	0.000207991
1024	side effect	0.000207966
1025	chemical structure	0.000207941
1026	side effect	0.000207924
1027	gene	0.000207639
1028	pathway	0.000207525
1029	pathway	0.000207511
1030	chemical structure	0.00020731
1031	indication	0.000207298
1032	side effect	0.000206691
1033	chemical structure	0.000206581
1034	chemical structure	0.000206501
1035	chemical structure	0.000206398
1036	target	0.00020603
1037	gene	0.000205902
1038	pathway	0.0002057
1039	chemical structure	0.000205661
1040	substituent	0.000205465
1041	side effect	0.000205363
1042	gene	0.000205278
1043	pathway	0.000205068
1044	target	0.000204958
1045	indication	0.000204607
1046	side effect	0.000204459
1047	side effect	0.000204329
1048	side effect	0.000204299
1049	chemical structure	0.000204072
1050	side effect	0.000203862
1051	gene	0.000203849
1052	pathway	0.00020369
1053	pathway	0.000203689
1054	gene	0.000203646
1055	pathway	0.000203631
1056	substituent	0.000203219
1057	pathway	0.000203137
1058	gene	0.00020294
1059	chemical structure	0.000202632
1060	pathway	0.000202548
1061	pathway	0.000202536
1062	chemical structure	0.000202425
1063	side effect	0.00020157
1064	side effect	0.000201477
1065	side effect	0.000201462
1066	gene	0.00020088
1067	side effect	0.000200302
1068	side effect	0.000200267
1069	pathway	0.000200197
1070	side effect	0.000199761
1071	substituent	0.000199697
1072	chemical structure	0.000199601
1073	pathway	0.000198968
1074	pathway	0.000198831
1075	side effect	0.000198611
1076	pathway	0.000198561
1077	chemical structure	0.000198531
1078	pathway	0.000198431
1079	substituent	0.000198326
1080	substituent	0.000198183
1081	chemical structure	0.000198009
1082	side effect	0.000197854
1083	gene	0.000197788
1084	side effect	0.000197727
1085	pathway	0.000197654
1086	chemical structure	0.000197494
1087	gene	0.000197088
1088	gene	0.000197076
1089	side effect	0.000196852
1090	side effect	0.00019676
1091	gene	0.000196513
1092	pathway	0.000196343
1093	substituent	0.000196199
1094	pathway	0.00019611
1095	side effect	0.000196036
1096	chemical structure	0.000196012
1097	pathway	0.000196009
1098	side effect	0.000195968
1099	side effect	0.000195899
1100	side effect	0.000195871
1101	chemical structure	0.000195456
1102	pathway	0.000195374
1103	substituent	0.000195225
1104	pathway	0.000195225
1105	side effect	0.000195171
1106	side effect	0.000195034
1107	gene	0.000195029
1108	substituent	0.000194925
1109	chemical structure	0.000194577
1110	side effect	0.000194563
1111	target	0.000194516
1112	chemical structure	0.000194277
1113	pathway	0.000194161
1114	indication	0.000194087
1115	chemical structure	0.000193975
1116	side effect	0.000193864
1117	side effect	0.00019359
1118	side effect	0.000193221
1119	substituent	0.000193002
1120	pathway	0.000192999
1121	chemical structure	0.000192947
1122	side effect	0.00019277
1123	chemical structure	0.000192594
1124	indication	0.000192369
1125	side effect	0.000192305
1126	chemical structure	0.00019187
1127	chemical structure	0.000191083
1128	substituent	0.000191062
1129	pathway	0.000190702
1130	gene	0.000190376
1131	side effect	0.000190299
1132	chemical structure	0.000190282
1133	target	0.000190227
1134	pathway	0.000189858
1135	substituent	0.000189579
1136	target	0.000189484
1137	chemical structure	0.000189389
1138	pathway	0.000189219
1139	chemical structure	0.00018918
1140	chemical structure	0.000189096
1141	pathway	0.000189012
1142	substituent	0.000188926
1143	pathway	0.000188879
1144	pathway	0.000188829
1145	gene	0.000188799
1146	side effect	0.000188734
1147	gene	0.000188611
1148	side effect	0.000188526
1149	side effect	0.000188407
1150	chemical structure	0.000188238
1151	side effect	0.000188166
1152	side effect	0.000188145
1153	substituent	0.000188095
1154	pathway	0.000187947
1155	substituent	0.000187886
1156	gene	0.00018768
1157	pathway	0.000187392
1158	pathway	0.00018725
1159	indication	0.000187233
1160	side effect	0.000187008
1161	side effect	0.00018693
1162	pathway	0.00018681
1163	substituent	0.000186308
1164	side effect	0.000186303
1165	side effect	0.000186144
1166	pathway	0.000185901
1167	chemical structure	0.000185876
1168	pathway	0.000185813
1169	gene	0.000185672
1170	target	0.000185294
1171	side effect	0.000184823
1172	pathway	0.000184819
1173	pathway	0.000184769
1174	side effect	0.000184627
1175	pathway	0.000184575
1176	gene	0.000184484
1177	pathway	0.000184284
1178	pathway	0.000184224
1179	indication	0.00018416
1180	substituent	0.000184104
1181	side effect	0.000183734
1182	side effect	0.000183705
1183	side effect	0.000183695
1184	pathway	0.000183674
1185	chemical structure	0.000183629
1186	pathway	0.000183325
1187	chemical structure	0.000183228
1188	substituent	0.00018317
1189	gene	0.000183074
1190	gene	0.000183027
1191	gene	0.000182877
1192	pathway	0.000182858
1193	gene	0.000182756
1194	side effect	0.000182558
1195	indication	0.000182409
1196	side effect	0.000181628
1197	gene	0.000181627
1198	pathway	0.000181599
1199	pathway	0.000181581
1200	indication	0.000181387
1201	substituent	0.000181357
1202	indication	0.0001813
1203	chemical structure	0.000181049
1204	side effect	0.000180876
1205	substituent	0.000180762
1206	side effect	0.000180742
1207	chemical structure	0.000180687
1208	pathway	0.000180584
1209	side effect	0.000180582
1210	pathway	0.000180512
1211	indication	0.000180352
1212	gene	0.000180338
1213	pathway	0.000180305
1214	pathway	0.0001801
1215	side effect	0.000179876
1216	chemical structure	0.000179822
1217	chemical structure	0.000179811
1218	chemical structure	0.000179773
1219	gene	0.000179744
1220	pathway	0.000179673
1221	substituent	0.000179442
1222	pathway	0.000179112
1223	pathway	0.000178881
1224	pathway	0.000178863
1225	pathway	0.000178809
1226	chemical structure	0.000178792
1227	chemical structure	0.000178676
1228	side effect	0.000178513
1229	chemical structure	0.000178478
1230	side effect	0.000178413
1231	substituent	0.000178117
1232	side effect	0.000178016
1233	chemical structure	0.000177933
1234	pathway	0.000177835
1235	pathway	0.000177827
1236	side effect	0.000177754
1237	chemical structure	0.000177617
1238	chemical structure	0.000177576
1239	indication	0.00017748
1240	side effect	0.00017709
1241	pathway	0.000177026
1242	side effect	0.000176799
1243	gene	0.000176735
1244	side effect	0.000176686
1245	gene	0.000176658
1246	side effect	0.000176467
1247	chemical structure	0.000176463
1248	pathway	0.000176431
1249	substituent	0.000176392
1250	side effect	0.000176385
1251	pathway	0.000176274
1252	chemical structure	0.000176259
1253	pathway	0.000176231
1254	chemical structure	0.000176173
1255	chemical structure	0.000176127
1256	pathway	0.000175812
1257	chemical structure	0.00017581
1258	gene	0.000175757
1259	side effect	0.000175486
1260	side effect	0.000175348
1261	gene	0.000175239
1262	side effect	0.000175137
1263	pathway	0.000175119
1264	substituent	0.000175032
1265	side effect	0.000174994
1266	pathway	0.000174984
1267	chemical structure	0.000174688
1268	pathway	0.000174562
1269	target	0.000174524
1270	indication	0.00017447
1271	side effect	0.000174424
1272	pathway	0.000174326
1273	substituent	0.000174181
1274	side effect	0.000174044
1275	pathway	0.000173838
1276	substituent	0.000173556
1277	side effect	0.000173481
1278	side effect	0.000173471
1279	pathway	0.000173426
1280	pathway	0.000173397
1281	pathway	0.000173352
1282	pathway	0.000173271
1283	chemical structure	0.00017318
1284	pathway	0.000173097
1285	pathway	0.00017309
1286	chemical structure	0.000172961
1287	side effect	0.000172836
1288	pathway	0.000172803
1289	gene	0.000172689
1290	pathway	0.000172605
1291	side effect	0.000172453
1292	pathway	0.000172146
1293	chemical structure	0.000172143
1294	side effect	0.000172036
1295	pathway	0.000171979
1296	side effect	0.000171849
1297	side effect	0.000171724
1298	side effect	0.000171564
1299	chemical structure	0.000171465
1300	side effect	0.000171463
1301	side effect	0.000171383
1302	pathway	0.000171334
1303	chemical structure	0.000171181
1304	side effect	0.000170949
1305	side effect	0.000170941
1306	indication	0.000170794
1307	indication	0.000170665
1308	chemical structure	0.000170503
1309	side effect	0.000170301
1310	pathway	0.000169966
1311	pathway	0.000169808
1312	pathway	0.000169769
1313	pathway	0.000169735
1314	gene	0.000169583
1315	gene	0.000169531
1316	side effect	0.000168736
1317	side effect	0.000168608
1318	chemical structure	0.000168579
1319	side effect	0.000168571
1320	side effect	0.00016849
1321	pathway	0.000168289
1322	side effect	0.000168041
1323	side effect	0.000167946
1324	chemical structure	0.000167871
1325	side effect	0.00016767
1326	side effect	0.0001676
1327	chemical structure	0.000167469
1328	side effect	0.000167467
1329	side effect	0.00016746
1330	side effect	0.000167013
1331	side effect	0.000166986
1332	pathway	0.000166874
1333	indication	0.000166836
1334	pathway	0.000166732
1335	pathway	0.000166724
1336	gene	0.000166616
1337	side effect	0.000166608
1338	side effect	0.000166354
1339	side effect	0.000166351
1340	side effect	0.000166155
1341	indication	0.000166144
1342	pathway	0.000166104
1343	chemical structure	0.000165928
1344	side effect	0.000165498
1345	substituent	0.000165118
1346	gene	0.000164973
1347	chemical structure	0.000164802
1348	chemical structure	0.000164759
1349	side effect	0.000164755
1350	pathway	0.000164546
1351	indication	0.000164493
1352	side effect	0.000164346
1353	substituent	0.000164316
1354	chemical structure	0.000164242
1355	gene	0.00016413
1356	indication	0.000164112
1357	chemical structure	0.000163776
1358	substituent	0.000163606
1359	side effect	0.000163585
1360	substituent	0.000163538
1361	gene	0.000163381
1362	substituent	0.000163354
1363	side effect	0.000163196
1364	side effect	0.000163146
1365	side effect	0.000163102
1366	chemical structure	0.000163042
1367	side effect	0.000163018
1368	side effect	0.000162995
1369	gene	0.000162838
1370	chemical structure	0.000162764
1371	pathway	0.00016276
1372	indication	0.000162709
1373	indication	0.000162695
1374	gene	0.000162572
1375	side effect	0.000162557
1376	chemical structure	0.000162526
1377	pathway	0.000162168
1378	pathway	0.0001621
1379	pathway	0.000161955
1380	substituent	0.000161798
1381	pathway	0.000161774
1382	side effect	0.000161682
1383	indication	0.000161642
1384	side effect	0.000161345
1385	chemical structure	0.000161199
1386	pathway	0.00016107
1387	gene	0.000160755
1388	gene	0.000160719
1389	side effect	0.000160663
1390	side effect	0.000160506
1391	indication	0.000160389
1392	side effect	0.000160339
1393	side effect	0.000160313
1394	chemical structure	0.00016025
1395	chemical structure	0.000160146
1396	side effect	0.000160096
1397	side effect	0.000160017
1398	pathway	0.000159788
1399	chemical structure	0.000159635
1400	pathway	0.000159602
1401	side effect	0.000159358
1402	gene	0.000159192
1403	substituent	0.000159096
1404	pathway	0.000159058
1405	chemical structure	0.000158675
1406	pathway	0.000158648
1407	side effect	0.000158506
1408	chemical structure	0.000158501
1409	pathway	0.00015846
1410	side effect	0.000158409
1411	side effect	0.000158396
1412	side effect	0.000158275
1413	side effect	0.00015824
1414	substituent	0.000158208
1415	chemical structure	0.000158024
1416	target	0.000157908
1417	gene	0.000157854
1418	side effect	0.000157767
1419	pathway	0.000157535
1420	indication	0.000157479
1421	chemical structure	0.000157447
1422	pathway	0.000157423
1423	pathway	0.000157423
1424	pathway	0.000157408
1425	side effect	0.000157066
1426	pathway	0.000156875
1427	substituent	0.000156813
1428	side effect	0.000156729
1429	pathway	0.000156661
1430	indication	0.000156637
1431	indication	0.000156382
1432	pathway	0.000156372
1433	side effect	0.000156167
1434	pathway	0.000156139
1435	chemical structure	0.000156085
1436	side effect	0.000155996
1437	side effect	0.000155961
1438	chemical structure	0.000155775
1439	pathway	0.0001556
1440	side effect	0.000155589
1441	side effect	0.000155564
1442	side effect	0.000155493
1443	chemical structure	0.000155287
1444	gene	0.000155227
1445	pathway	0.000155045
1446	side effect	0.000154838
1447	pathway	0.000154781
1448	side effect	0.000154662
1449	pathway	0.000154127
1450	side effect	0.00015405
1451	pathway	0.00015404
1452	side effect	0.000154002
1453	pathway	0.000153891
1454	side effect	0.000153852
1455	chemical structure	0.000153723
1456	substituent	0.000153647
1457	pathway	0.000153507
1458	side effect	0.000153454
1459	side effect	0.000153433
1460	side effect	0.000153284
1461	side effect	0.000153214
1462	gene	0.000152652
1463	gene	0.000152645
1464	side effect	0.000152291
1465	gene	0.000152271
1466	substituent	0.000152186
1467	target	0.000152043
1468	chemical structure	0.000151924
1469	pathway	0.000151727
1470	pathway	0.000151558
1471	side effect	0.000151453
1472	side effect	0.000151333
1473	side effect	0.000151217
1474	pathway	0.000151159
1475	side effect	0.000151141
1476	chemical structure	0.000151131
1477	indication	0.000151099
1478	substituent	0.000150965
1479	pathway	0.000150888
1480	side effect	0.000150866
1481	side effect	0.000150861
1482	pathway	0.000150763
1483	gene	0.00015047
1484	indication	0.000150405
1485	side effect	0.000150319
1486	gene	0.000150176
1487	side effect	0.000149997
1488	chemical structure	0.000149923
1489	pathway	0.00014992
1490	gene	0.000149724
1491	gene	0.000149707
1492	side effect	0.000149604
1493	indication	0.000149458
1494	gene	0.000149394
1495	side effect	0.000149317
1496	substituent	0.000149273
1497	gene	0.00014916
1498	gene	0.000148999
1499	substituent	0.000148905
1500	side effect	0.000148866
1501	side effect	0.000148847
1502	pathway	0.000148694
1503	side effect	0.000148668
1504	side effect	0.000148643
1505	side effect	0.000148408
1506	chemical structure	0.000148224
1507	side effect	0.000147999
1508	chemical structure	0.00014786
1509	side effect	0.000147837
1510	pathway	0.000147721
1511	indication	0.000147711
1512	side effect	0.000147696
1513	pathway	0.000147182
1514	side effect	0.000147156
1515	chemical structure	0.000147133
1516	pathway	0.000147113
1517	side effect	0.000147111
1518	gene	0.000147076
1519	side effect	0.000147017
1520	chemical structure	0.000146871
1521	pathway	0.000146242
1522	chemical structure	0.000145933
1523	side effect	0.000145926
1524	pathway	0.000145805
1525	chemical structure	0.000145789
1526	substituent	0.000145729
1527	pathway	0.000145728
1528	side effect	0.000145723
1529	gene	0.000145581
1530	side effect	0.000145581
1531	indication	0.000145521
1532	chemical structure	0.000145386
1533	chemical structure	0.000145022
1534	gene	0.000145003
1535	gene	0.000144912
1536	substituent	0.000144853
1537	side effect	0.000144806
1538	side effect	0.000144717
1539	pathway	0.000144554
1540	pathway	0.000144502
1541	side effect	0.000144305
1542	side effect	0.000144296
1543	substituent	0.000144131
1544	pathway	0.000143819
1545	gene	0.00014375
1546	side effect	0.000143747
1547	side effect	0.000143649
1548	pathway	0.000143534
1549	gene	0.000143488
1550	indication	0.00014338
1551	gene	0.000143216
1552	side effect	0.000142996
1553	side effect	0.000142955
1554	side effect	0.000142879
1555	pathway	0.000142751
1556	pathway	0.000142596
1557	gene	0.000142531
1558	pathway	0.000142453
1559	side effect	0.000142434
1560	target	0.000142428
1561	side effect	0.000142404
1562	chemical structure	0.000142116
1563	side effect	0.000141963
1564	pathway	0.000141925
1565	side effect	0.000141915
1566	side effect	0.000141734
1567	side effect	0.000141665
1568	pathway	0.000141643
1569	chemical structure	0.000141452
1570	pathway	0.000141267
1571	side effect	0.000141156
1572	gene	0.000141082
1573	pathway	0.000140935
1574	side effect	0.000140905
1575	side effect	0.000140894
1576	substituent	0.000140449
1577	substituent	0.000140367
1578	indication	0.00014029
1579	gene	0.000140173
1580	chemical structure	0.000140152
1581	chemical structure	0.000140148
1582	pathway	0.000140108
1583	pathway	0.00013994
1584	pathway	0.000139859
1585	chemical structure	0.000139811
1586	pathway	0.000139681
1587	chemical structure	0.0001396
1588	target	0.000139364
1589	side effect	0.000139249
1590	gene	0.000139177
1591	pathway	0.00013896
1592	gene	0.000138886
1593	indication	0.000138822
1594	side effect	0.000138777
1595	side effect	0.000138633
1596	substituent	0.000138611
1597	indication	0.000138544
1598	side effect	0.000138342
1599	side effect	0.000138257
1600	gene	0.000138164
1601	chemical structure	0.000138129
1602	pathway	0.000138093
1603	pathway	0.000138063
1604	pathway	0.000138063
1605	pathway	0.000138055
1606	pathway	0.000138002
1607	gene	0.000137967
1608	pathway	0.000137933
1609	target	0.000137872
1610	pathway	0.000137869
1611	substituent	0.000137856
1612	chemical structure	0.000137827
1613	pathway	0.000137544
1614	gene	0.000137529
1615	substituent	0.000137259
1616	pathway	0.000137207
1617	gene	0.000137168
1618	side effect	0.000137069
1619	indication	0.000136754
1620	side effect	0.000136704
1621	target	0.000136568
1622	side effect	0.000136538
1623	chemical structure	0.000136397
1624	chemical structure	0.000136396
1625	gene	0.000136388
1626	side effect	0.000136374
1627	indication	0.000136312
1628	indication	0.000136285
1629	side effect	0.000136272
1630	pathway	0.000136252
1631	side effect	0.000136248
1632	indication	0.000135902
1633	side effect	0.000135822
1634	side effect	0.000135733
1635	side effect	0.000135711
1636	indication	0.000135709
1637	side effect	0.00013567
1638	chemical structure	0.00013556
1639	side effect	0.000135463
1640	side effect	0.000135424
1641	indication	0.000135394
1642	side effect	0.000135202
1643	substituent	0.000135147
1644	side effect	0.000134978
1645	pathway	0.000134699
1646	substituent	0.000134684
1647	chemical structure	0.000134641
1648	side effect	0.0001346
1649	indication	0.000134574
1650	chemical structure	0.000134517
1651	side effect	0.000134331
1652	target	0.000134315
1653	gene	0.000134296
1654	side effect	0.000134281
1655	pathway	0.000134257
1656	side effect	0.000134211
1657	substituent	0.000134202
1658	side effect	0.000134152
1659	gene	0.000134097
1660	chemical structure	0.000134009
1661	chemical structure	0.000133976
1662	gene	0.000133956
1663	chemical structure	0.000133477
1664	pathway	0.000133425
1665	gene	0.000133364
1666	pathway	0.000132992
1667	chemical structure	0.000132886
1668	indication	0.000132524
1669	pathway	0.000132391
1670	pathway	0.000132352
1671	side effect	0.000132111
1672	side effect	0.000132104
1673	side effect	0.000131879
1674	pathway	0.000131837
1675	side effect	0.000131675
1676	chemical structure	0.000131551
1677	pathway	0.000131358
1678	side effect	0.000131286
1679	gene	0.000131229
1680	target	0.000131179
1681	gene	0.000131174
1682	side effect	0.000131102
1683	indication	0.000131074
1684	target	0.000131027
1685	pathway	0.000130932
1686	side effect	0.000130913
1687	indication	0.000130881
1688	pathway	0.000130737
1689	chemical structure	0.000130698
1690	substituent	0.000130608
1691	indication	0.000130421
1692	chemical structure	0.000130417
1693	pathway	0.000130327
1694	gene	0.000130262
1695	indication	0.000130242
1696	chemical structure	0.000130239
1697	indication	0.000130106
1698	side effect	0.000129976
1699	chemical structure	0.000129866
1700	chemical structure	0.00012983
1701	chemical structure	0.000129806
1702	target	0.000129757
1703	chemical structure	0.000129739
1704	side effect	0.000129624
1705	indication	0.000129523
1706	indication	0.000129507
1707	side effect	0.000129403
1708	side effect	0.00012933
1709	substituent	0.000129275
1710	chemical structure	0.000129228
1711	side effect	0.000129136
1712	gene	0.000129113
1713	gene	0.000129092
1714	side effect	0.000129024
1715	side effect	0.000128942
1716	side effect	0.000128916
1717	side effect	0.000128909
1718	chemical structure	0.000128824
1719	pathway	0.00012881
1720	target	0.000128786
1721	chemical structure	0.000128742
1722	side effect	0.000128622
1723	side effect	0.000128474
1724	pathway	0.000128364
1725	target	0.000128293
1726	pathway	0.00012814
1727	side effect	0.000128086
1728	indication	0.000128065
1729	pathway	0.000127901
1730	gene	0.000127792
1731	target	0.000127495
1732	side effect	0.00012737
1733	gene	0.000127348
1734	side effect	0.000127262
1735	side effect	0.000127085
1736	side effect	0.000126938
1737	pathway	0.0001268
1738	pathway	0.000126786
1739	side effect	0.000126774
1740	gene	0.000126761
1741	indication	0.000126659
1742	side effect	0.000126587
1743	substituent	0.000126386
1744	side effect	0.000126369
1745	gene	0.000126235
1746	substituent	0.000126176
1747	substituent	0.00012613
1748	target	0.000126021
1749	chemical structure	0.000125954
1750	substituent	0.000125926
1751	side effect	0.00012568
1752	gene	0.000125569
1753	chemical structure	0.000125524
1754	side effect	0.000125477
1755	pathway	0.00012544
1756	side effect	0.00012544
1757	substituent	0.000125434
1758	pathway	0.000125406
1759	chemical structure	0.000125251
1760	pathway	0.000125142
1761	pathway	0.000125067
1762	indication	0.000124919
1763	side effect	0.000124855
1764	substituent	0.000124813
1765	side effect	0.000124753
1766	pathway	0.000124747
1767	side effect	0.000124714
1768	pathway	0.000124558
1769	chemical structure	0.000124543
1770	chemical structure	0.000124467
1771	side effect	0.000124432
1772	target	0.000124421
1773	side effect	0.000124419
1774	side effect	0.000124175
1775	pathway	0.000124167
1776	substituent	0.000124154
1777	pathway	0.000124138
1778	side effect	0.00012398
1779	indication	0.000123979
1780	gene	0.000123879
1781	pathway	0.000123818
1782	substituent	0.000123799
1783	gene	0.000123628
1784	gene	0.000123562
1785	indication	0.000123523
1786	pathway	0.000123499
1787	side effect	0.000123481
1788	side effect	0.000123454
1789	target	0.000123431
1790	chemical structure	0.000123431
1791	substituent	0.000123418
1792	side effect	0.000123375
1793	side effect	0.000123374
1794	side effect	0.000123112
1795	pathway	0.000123111
1796	side effect	0.000123066
1797	pathway	0.000122916
1798	pathway	0.000122907
1799	target	0.000122847
1800	side effect	0.000122842
1801	side effect	0.000122724
1802	pathway	0.000122515
1803	pathway	0.000122511
1804	pathway	0.0001225
1805	gene	0.000122492
1806	indication	0.00012241
1807	side effect	0.000122301
1808	side effect	0.000122252
1809	gene	0.000122186
1810	side effect	0.000122178
1811	pathway	0.000122124
1812	pathway	0.000122079
1813	gene	0.00012201
1814	side effect	0.000121974
1815	substituent	0.000121961
1816	pathway	0.000121949
1817	side effect	0.000121767
1818	pathway	0.000121757
1819	substituent	0.000121726
1820	pathway	0.000121698
1821	gene	0.000121648
1822	side effect	0.000121552
1823	chemical structure	0.000121445
1824	side effect	0.000121433
1825	gene	0.000121208
1826	pathway	0.0001212
1827	side effect	0.000121182
1828	side effect	0.000120864
1829	pathway	0.000120761
1830	side effect	0.000120752
1831	side effect	0.000120695
1832	chemical structure	0.000120675
1833	gene	0.000120651
1834	side effect	0.000120628
1835	side effect	0.000120574
1836	side effect	0.000120425
1837	chemical structure	0.000120425
1838	side effect	0.000120346
1839	side effect	0.000120301
1840	gene	0.000120225
1841	side effect	0.00012015
1842	side effect	0.000120028
1843	side effect	0.000120013
1844	side effect	0.00011995
1845	pathway	0.00011986
1846	substituent	0.000119814
1847	pathway	0.000119782
1848	indication	0.000119761
1849	side effect	0.000119559
1850	pathway	0.000119449
1851	gene	0.000119393
1852	side effect	0.000119326
1853	pathway	0.000119281
1854	chemical structure	0.000119128
1855	side effect	0.000119087
1856	chemical structure	0.000119006
1857	indication	0.000118878
1858	side effect	0.000118422
1859	chemical structure	0.000118401
1860	substituent	0.000118326
1861	indication	0.000118273
1862	side effect	0.000118259
1863	chemical structure	0.000118141
1864	gene	0.000117905
1865	side effect	0.000117895
1866	pathway	0.000117647
1867	pathway	0.00011764
1868	side effect	0.000117638
1869	side effect	0.000117613
1870	pathway	0.000117467
1871	side effect	0.000117435
1872	pathway	0.000117253
1873	pathway	0.000117253
1874	side effect	0.000117241
1875	side effect	0.000117198
1876	pathway	0.000117145
1877	side effect	0.000117135
1878	pathway	0.000116958
1879	gene	0.000116774
1880	side effect	0.000116734
1881	side effect	0.000116626
1882	side effect	0.000116547
1883	pathway	0.000116502
1884	chemical structure	0.000116436
1885	side effect	0.00011643
1886	pathway	0.000116333
1887	gene	0.0001163
1888	side effect	0.000116279
1889	side effect	0.000116264
1890	pathway	0.00011626
1891	gene	0.000116171
1892	gene	0.00011602
1893	pathway	0.000115855
1894	pathway	0.000115824
1895	indication	0.000115669
1896	side effect	0.00011558
1897	side effect	0.000115557
1898	gene	0.000115476
1899	target	0.000115392
1900	side effect	0.000114864
1901	pathway	0.000114831
1902	side effect	0.000114788
1903	gene	0.000114764
1904	side effect	0.000114682
1905	side effect	0.000114679
1906	side effect	0.000114653
1907	gene	0.000114647
1908	side effect	0.000114644
1909	side effect	0.000114626
1910	pathway	0.00011456
1911	substituent	0.000114522
1912	pathway	0.00011447
1913	pathway	0.000114438
1914	pathway	0.000114434
1915	substituent	0.000114303
1916	gene	0.000114275
1917	side effect	0.000114256
1918	indication	0.000114205
1919	substituent	0.00011417
1920	indication	0.000114132
1921	pathway	0.000114052
1922	gene	0.000114008
1923	side effect	0.000113893
1924	pathway	0.000113722
1925	indication	0.000113693
1926	side effect	0.000113679
1927	side effect	0.00011364
1928	indication	0.000113628
1929	side effect	0.000113532
1930	indication	0.000113457
1931	side effect	0.000113206
1932	substituent	0.000113189
1933	side effect	0.000113161
1934	side effect	0.000113152
1935	chemical structure	0.000113006
1936	pathway	0.000112873
1937	side effect	0.000112868
1938	chemical structure	0.000112692
1939	indication	0.000112669
1940	side effect	0.000112656
1941	substituent	0.000112648
1942	target	0.00011246
1943	chemical structure	0.00011232
1944	chemical structure	0.000112232
1945	chemical structure	0.000112213
1946	side effect	0.000112189
1947	side effect	0.000112137
1948	chemical structure	0.000112029
1949	side effect	0.000112021
1950	side effect	0.000111961
1951	pathway	0.000111817
1952	pathway	0.000111748
1953	pathway	0.00011173
1954	pathway	0.000111653
1955	side effect	0.000111637
1956	side effect	0.000111472
1957	pathway	0.00011141
1958	pathway	0.000111182
1959	side effect	0.00011117
1960	gene	0.000111163
1961	pathway	0.00011109
1962	side effect	0.000111033
1963	chemical structure	0.000110972
1964	substituent	0.000110813
1965	side effect	0.000110706
1966	pathway	0.000110652
1967	gene	0.000110651
1968	pathway	0.000110611
1969	side effect	0.000110464
1970	target	0.00011044
1971	pathway	0.000110391
1972	side effect	0.000110376
1973	substituent	0.000110316
1974	gene	0.000110312
1975	indication	0.000110206
1976	pathway	0.000110196
1977	side effect	0.000110142
1978	gene	0.000109949
1979	pathway	0.000109845
1980	pathway	0.000109798
1981	gene	0.000109694
1982	side effect	0.000109684
1983	pathway	0.000109633
1984	indication	0.000109572
1985	side effect	0.000109558
1986	pathway	0.000109514
1987	side effect	0.000109407
1988	pathway	0.000109371
1989	side effect	0.000109283
1990	target	0.000109207
1991	indication	0.000109189
1992	side effect	0.000109179
1993	side effect	0.000109009
1994	chemical structure	0.000108966
1995	side effect	0.000108925
1996	chemical structure	0.000108898
1997	side effect	0.000108749
1998	chemical structure	0.000108742
[truncated: 13,755 more rows]

## Sheet: Table S6
Table S6. 6,602 reliable negative sample seeds generated by OCSVM and KNN
Drug1	Drug2	Strategy
DB00619	DB00188	OCSVM
DB01101	DB00188	OCSVM
DB01254	DB00188	OCSVM
DB01229	DB00480	OCSVM
DB00811	DB01101	OCSVM
DB01004	DB01610	OCSVM
DB00445	DB00877	OCSVM
DB00811	DB00188	OCSVM
DB01263	DB00188	OCSVM
DB00619	DB00480	OCSVM
DB00740	DB00334	OCSVM
DB00230	DB00176	OCSVM
DB01212	DB00671	OCSVM
DB00200	DB00115	OCSVM
DB00213	DB00740	OCSVM
DB00493	DB00671	OCSVM
DB00230	DB01105	OCSVM
DB01413	DB00493	OCSVM
DB00203	DB00188	OCSVM
DB00563	DB00480	OCSVM
DB00850	DB00433	OCSVM
DB01212	DB00355	OCSVM
DB00398	DB00188	OCSVM
DB00535	DB00671	OCSVM
DB00361	DB00570	OCSVM
DB01232	DB00188	OCSVM
DB00230	DB01186	OCSVM
DB01242	DB01037	OCSVM
DB00230	DB00740	OCSVM
DB00480	DB01254	OCSVM
DB00493	DB00355	OCSVM
DB00218	DB00740	OCSVM
DB00531	DB00877	OCSVM
DB01229	DB00877	OCSVM
DB00445	DB00989	OCSVM
DB00244	DB00445	OCSVM
DB01242	DB00989	OCSVM
DB00493	DB00535	OCSVM
DB00989	DB01037	OCSVM
DB00624	DB00959	OCSVM
DB00188	DB00523	OCSVM
DB01047	DB01260	OCSVM
DB01263	DB01229	OCSVM
DB00811	DB01229	OCSVM
DB00591	DB01047	OCSVM
DB01413	DB00671	OCSVM
DB00480	DB01101	OCSVM
DB01043	DB00188	OCSVM
DB01043	DB01037	OCSVM
DB01238	DB00188	OCSVM
DB01263	DB01101	OCSVM
DB00860	DB00324	OCSVM
DB00591	DB01260	OCSVM
DB00669	DB00188	OCSVM
DB00877	DB00188	OCSVM
DB00813	DB01037	OCSVM
DB00591	DB00860	OCSVM
DB01129	DB00740	OCSVM
DB00445	DB00740	OCSVM
DB00201	DB00277	OCSVM
DB00218	DB01267	OCSVM
DB01413	DB00535	OCSVM
DB01037	DB01105	OCSVM
DB00993	DB00201	OCSVM
DB01004	DB01101	OCSVM
DB00479	DB01172	OCSVM
DB00591	DB00620	OCSVM
DB00531	DB01143	OCSVM
DB00811	DB01043	OCSVM
DB01223	DB00201	OCSVM
DB01037	DB00176	OCSVM
DB00704	DB00327	OCSVM
DB01410	DB01222	OCSVM
DB00398	DB00563	OCSVM
DB00713	DB00485	OCSVM
DB00853	DB00811	OCSVM
DB00398	DB00317	OCSVM
DB00811	DB00480	OCSVM
DB00993	DB00277	OCSVM
DB00740	DB00448	OCSVM
DB00860	DB00873	OCSVM
DB00631	DB00242	OCSVM
DB00740	DB01186	OCSVM
DB01267	DB00188	OCSVM
DB01416	DB00535	OCSVM
DB00307	DB00445	OCSVM
DB00472	DB00740	OCSVM
DB00218	DB01238	OCSVM
DB00591	DB00959	OCSVM
DB00438	DB00671	OCSVM
DB00993	DB00501	OCSVM
DB00355	DB00671	OCSVM
DB01223	DB00993	OCSVM
DB00740	DB00188	OCSVM
DB00355	DB00438	OCSVM
DB00472	DB01037	OCSVM
DB01212	DB00993	OCSVM
DB00635	DB00591	OCSVM
DB00394	DB01410	OCSVM
DB01242	DB00188	OCSVM
DB00503	DB00188	OCSVM
DB01043	DB00523	OCSVM
DB01137	DB00740	OCSVM
DB00811	DB00523	OCSVM
DB00398	DB00619	OCSVM
DB01410	DB00620	OCSVM
DB00591	DB01410	OCSVM
DB01101	DB00987	OCSVM
DB00218	DB01232	OCSVM
DB00445	DB01238	OCSVM
DB01030	DB00541	OCSVM
DB01137	DB01267	OCSVM
DB00398	DB01254	OCSVM
DB00624	DB00445	OCSVM
DB01267	DB01263	OCSVM
DB00811	DB00445	OCSVM
DB00203	DB01263	OCSVM
DB00480	DB01238	OCSVM
DB00531	DB01043	OCSVM
DB00193	DB00989	OCSVM
DB00681	DB00230	OCSVM
DB01082	DB00479	OCSVM
DB00218	DB01101	OCSVM
DB01416	DB00493	OCSVM
DB01327	DB00671	OCSVM
DB00993	DB00851	OCSVM
DB00218	DB00989	OCSVM
DB00591	DB00324	OCSVM
DB00993	DB00900	OCSVM
DB01229	DB00523	OCSVM
DB00860	DB01047	OCSVM
DB00740	DB00989	OCSVM
DB01186	DB00188	OCSVM
DB00659	DB00230	OCSVM
DB00531	DB00435	OCSVM
DB00860	DB01260	OCSVM
DB01242	DB01105	OCSVM
DB01263	DB00740	OCSVM
DB00740	DB01238	OCSVM
DB00180	DB01410	OCSVM
DB01413	DB01416	OCSVM
DB01416	DB00671	OCSVM
DB00999	DB00880	OCSVM
DB01182	DB00445	OCSVM
DB01033	DB00201	OCSVM
DB00633	DB00683	OCSVM
DB00850	DB00623	OCSVM
DB01186	DB01242	OCSVM
DB00355	DB00535	OCSVM
DB00591	DB00873	OCSVM
DB01181	DB00480	OCSVM
DB00445	DB01043	OCSVM
DB00993	DB04441	OCSVM
DB01129	DB01186	OCSVM
DB00445	DB01037	OCSVM
DB00683	DB00897	OCSVM
DB00993	DB00194	OCSVM
DB00740	DB00734	OCSVM
DB01263	DB01232	OCSVM
DB00394	DB00591	OCSVM
DB01030	DB00361	OCSVM
DB00295	DB00704	OCSVM
DB00394	DB01047	OCSVM
DB00989	DB00188	OCSVM
DB00873	DB00324	OCSVM
DB00526	DB01043	OCSVM
DB01186	DB00669	OCSVM
DB01263	DB00989	OCSVM
DB00741	DB00324	OCSVM
DB00704	DB01183	OCSVM
DB00324	DB00443	OCSVM
DB01263	DB01254	OCSVM
DB01101	DB01254	OCSVM
DB00683	DB00656	OCSVM
DB00398	DB00480	OCSVM
DB00959	DB01047	OCSVM
DB00480	DB00877	OCSVM
DB00526	DB00480	OCSVM
DB00218	DB01242	OCSVM
DB01263	DB01238	OCSVM
DB01410	DB01047	OCSVM
DB00962	DB01242	OCSVM
DB00441	DB00242	OCSVM
DB00338	DB00740	OCSVM
DB00591	DB01222	OCSVM
DB00203	DB00445	OCSVM
DB00180	DB01222	OCSVM
DB00441	DB00631	OCSVM
DB00586	DB00480	OCSVM
DB00480	DB01043	OCSVM
DB00480	DB01232	OCSVM
DB00480	DB00523	OCSVM
DB01033	DB00277	OCSVM
DB00563	DB00724	OCSVM
DB01416	DB00355	OCSVM
DB00740	DB01242	OCSVM
DB01186	DB00216	OCSVM
DB00623	DB00433	OCSVM
DB00619	DB01232	OCSVM
DB00740	DB01037	OCSVM
DB00180	DB00620	OCSVM
DB00740	DB00503	OCSVM
DB00993	DB00763	OCSVM
DB00203	DB01254	OCSVM
DB00244	DB00480	OCSVM
DB00201	DB04441	OCSVM
DB00531	DB00819	OCSVM
DB00194	DB00201	OCSVM
DB00435	DB00753	OCSVM
DB00530	DB00563	OCSVM
DB01127	DB01110	OCSVM
DB01410	DB01260	OCSVM
DB00993	DB00544	OCSVM
DB01082	DB01172	OCSVM
DB00591	DB00180	OCSVM
DB00394	DB01260	OCSVM
DB00718	DB00993	OCSVM
DB00741	DB00873	OCSVM
DB00242	DB01101	OCSVM
DB00900	DB00442	OCSVM
DB00741	DB01047	OCSVM
DB00900	DB04441	OCSVM
DB00479	DB00684	OCSVM
DB00203	DB00740	OCSVM
DB01410	DB00959	OCSVM
DB00218	DB00877	OCSVM
DB00194	DB00900	OCSVM
DB00398	DB00531	OCSVM
DB00883	DB00435	OCSVM
DB00472	DB01186	OCSVM
DB00811	DB00619	OCSVM
DB00544	DB00188	OCSVM
DB01037	DB00188	OCSVM
DB00993	DB00242	OCSVM
DB01263	DB00734	OCSVM
DB00535	DB00438	OCSVM
DB00394	DB00873	OCSVM
DB00945	DB00210	OCSVM
DB01033	DB00851	OCSVM
DB00531	DB00753	OCSVM
DB00277	DB00900	OCSVM
DB01020	DB00435	OCSVM
DB00531	DB01189	OCSVM
DB00590	DB01263	OCSVM
DB00531	DB00624	OCSVM
DB00740	DB00482	OCSVM
DB00873	DB01047	OCSVM
DB01045	DB00541	OCSVM
DB00493	DB01331	OCSVM
DB01236	DB00531	OCSVM
DB00740	DB00370	OCSVM
DB02379	DB01020	OCSVM
DB00873	DB00443	OCSVM
DB00993	DB00493	OCSVM
DB01005	DB00435	OCSVM
DB00635	DB01410	OCSVM
DB00218	DB01186	OCSVM
DB00962	DB01186	OCSVM
DB00906	DB01037	OCSVM
DB00201	DB00900	OCSVM
DB00621	DB01586	OCSVM
DB00218	DB01043	OCSVM
DB00193	DB01263	OCSVM
DB00989	DB00176	OCSVM
DB00993	DB00442	OCSVM
DB00277	DB00544	OCSVM
DB01327	DB00355	OCSVM
DB00441	DB00993	OCSVM
DB00851	DB00277	OCSVM
DB00398	DB00541	OCSVM
DB00445	DB01242	OCSVM
DB01248	DB00877	OCSVM
DB00591	DB00741	OCSVM
DB00327	DB01183	OCSVM
DB01043	DB01105	OCSVM
DB00993	DB01327	OCSVM
DB01033	DB01223	OCSVM
DB00394	DB00324	OCSVM
DB00873	DB01260	OCSVM
DB00526	DB00811	OCSVM
DB01267	DB01229	OCSVM
DB01223	DB00900	OCSVM
DB01267	DB00740	OCSVM
DB00230	DB01367	OCSVM
DB00563	DB00683	OCSVM
DB00993	DB00631	OCSVM
DB01043	DB01101	OCSVM
DB01182	DB01229	OCSVM
DB00441	DB01254	OCSVM
DB00811	DB00242	OCSVM
DB00811	DB00399	OCSVM
DB00727	DB00435	OCSVM
DB00853	DB01004	OCSVM
DB01129	DB01263	OCSVM
DB00303	DB00188	OCSVM
DB00740	DB00176	OCSVM
DB00445	DB00176	OCSVM
DB01263	DB00230	OCSVM
DB00844	DB01183	OCSVM
DB01033	DB00900	OCSVM
DB01172	DB00684	OCSVM
DB01033	DB00194	OCSVM
DB00811	DB01181	OCSVM
DB00394	DB00180	OCSVM
DB00334	DB01105	OCSVM
DB01212	DB01331	OCSVM
DB00218	DB01182	OCSVM
DB01047	DB00324	OCSVM
DB01263	DB00482	OCSVM
DB00526	DB01008	OCSVM
DB00244	DB00188	OCSVM
DB00218	DB01037	OCSVM
DB00724	DB00188	OCSVM
DB01033	DB00763	OCSVM
DB00307	DB00230	OCSVM
DB00631	DB00811	OCSVM
DB00877	DB01041	OCSVM
DB00563	DB00317	OCSVM
DB00993	DB00350	OCSVM
DB00363	DB00188	OCSVM
DB00201	DB00806	OCSVM
DB01037	DB00370	OCSVM
DB00798	DB01172	OCSVM
DB00860	DB00621	OCSVM
DB00459	DB00445	OCSVM
DB00669	DB01242	OCSVM
DB00277	DB00806	OCSVM
DB01413	DB00993	OCSVM
DB00201	DB00851	OCSVM
DB00324	DB01260	OCSVM
DB00193	DB01037	OCSVM
DB01037	DB01367	OCSVM
DB00624	DB00367	OCSVM
DB00285	DB01037	OCSVM
DB00970	DB01045	OCSVM
DB01033	DB00501	OCSVM
DB00860	DB00717	OCSVM
DB00201	DB00544	OCSVM
DB01181	DB01005	OCSVM
DB01223	DB00544	OCSVM
DB00709	DB00441	OCSVM
DB01263	DB00334	OCSVM
DB00704	DB01229	OCSVM
DB01043	DB00176	OCSVM
DB00970	DB00361	OCSVM
DB01223	DB00851	OCSVM
DB00303	DB01229	OCSVM
DB00631	DB01101	OCSVM
DB01248	DB01263	OCSVM
DB00531	DB00822	OCSVM
DB01263	DB01043	OCSVM
DB00201	DB00442	OCSVM
DB00635	DB00324	OCSVM
DB00959	DB00324	OCSVM
DB00555	DB00740	OCSVM
DB00683	DB00484	OCSVM
DB00683	DB00669	OCSVM
DB00180	DB00860	OCSVM
DB01265	DB00495	OCSVM
DB00741	DB00621	OCSVM
DB01205	DB00683	OCSVM
DB01229	DB01043	OCSVM
DB01181	DB01254	OCSVM
DB00435	DB00331	OCSVM
DB00851	DB00544	OCSVM
DB00262	DB01008	OCSVM
DB01004	DB00218	OCSVM
DB00787	DB00201	OCSVM
DB00879	DB00993	OCSVM
DB00822	DB00435	OCSVM
DB00989	DB01105	OCSVM
DB00704	DB00783	OCSVM
DB01082	DB00798	OCSVM
DB00530	DB00541	OCSVM
DB00962	DB00740	OCSVM
DB01610	DB01101	OCSVM
DB00740	DB01043	OCSVM
DB00993	DB00535	OCSVM
DB00441	DB00811	OCSVM
DB00819	DB00435	OCSVM
DB01037	DB00715	OCSVM
DB00313	DB00188	OCSVM
DB01037	DB01041	OCSVM
DB00537	DB00740	OCSVM
DB00993	DB00806	OCSVM
DB02379	DB00435	OCSVM
DB01267	DB01242	OCSVM
DB00741	DB01410	OCSVM
DB00317	DB01254	OCSVM
DB01037	DB01104	OCSVM
DB00441	DB00879	OCSVM
DB00244	DB01229	OCSVM
DB01236	DB00435	OCSVM
DB00445	DB01105	OCSVM
DB01224	DB00740	OCSVM
DB00993	DB00438	OCSVM
DB01265	DB00900	OCSVM
DB01229	DB01238	OCSVM
DB00218	DB01254	OCSVM
DB00762	DB00570	OCSVM
DB01229	DB00989	OCSVM
DB00853	DB00993	OCSVM
DB00683	DB00188	OCSVM
DB00218	DB00361	OCSVM
DB00993	DB00671	OCSVM
DB00962	DB01037	OCSVM
DB01223	DB04441	OCSVM
DB00718	DB00201	OCSVM
DB00620	DB00324	OCSVM
DB00413	DB00188	OCSVM
DB00563	DB00762	OCSVM
DB01181	DB01101	OCSVM
DB01410	DB00443	OCSVM
DB01223	DB00194	OCSVM
DB00480	DB00669	OCSVM
DB00945	DB00435	OCSVM
DB00203	DB01101	OCSVM
DB01263	DB01242	OCSVM
DB01045	DB00570	OCSVM
DB00724	DB00619	OCSVM
DB01410	DB00873	OCSVM
DB01586	DB00873	OCSVM
DB00544	DB00987	OCSVM
DB00753	DB01189	OCSVM
DB01212	DB01223	OCSVM
DB01586	DB01047	OCSVM
DB01033	DB00544	OCSVM
DB01263	DB00215	OCSVM
DB00435	DB01189	OCSVM
DB00526	DB00523	OCSVM
DB01137	DB01186	OCSVM
DB00704	DB00445	OCSVM
DB01327	DB00531	OCSVM
DB00603	DB01043	OCSVM
DB00883	DB02379	OCSVM
DB01248	DB00541	OCSVM
DB00438	DB01331	OCSVM
DB01263	DB00783	OCSVM
DB01264	DB00188	OCSVM
DB00480	DB01242	OCSVM
DB00531	DB00373	OCSVM
DB01182	DB01263	OCSVM
DB00683	DB00257	OCSVM
DB00959	DB00873	OCSVM
DB01186	DB00176	OCSVM
DB00303	DB00480	OCSVM
DB01586	DB00324	OCSVM
DB00673	DB01263	OCSVM
DB00959	DB00717	OCSVM
DB01267	DB00480	OCSVM
DB01043	DB01041	OCSVM
DB00230	DB01181	OCSVM
DB00218	DB00523	OCSVM
DB00435	DB00632	OCSVM
DB00396	DB00523	OCSVM
DB00277	DB00442	OCSVM
DB01267	DB00445	OCSVM
DB00763	DB00501	OCSVM
DB00531	DB01077	OCSVM
DB00624	DB01043	OCSVM
DB00762	DB00188	OCSVM
DB01030	DB00563	OCSVM
DB00252	DB00188	OCSVM
DB00230	DB00323	OCSVM
DB00242	DB00188	OCSVM
DB01149	DB01263	OCSVM
DB01043	DB00396	OCSVM
DB00813	DB01232	OCSVM
DB00879	DB01265	OCSVM
DB01223	DB00442	OCSVM
DB00683	DB01242	OCSVM
DB00180	DB00959	OCSVM
DB01004	DB01263	OCSVM
DB01097	DB00188	OCSVM
DB00277	DB04441	OCSVM
DB01181	DB00544	OCSVM
DB00586	DB01037	OCSVM
DB01182	DB00188	OCSVM
DB00398	DB00218	OCSVM
DB00480	DB01264	OCSVM
DB00394	DB01586	OCSVM
DB00201	DB00683	OCSVM
DB01181	DB01043	OCSVM
DB00480	DB00989	OCSVM
DB00853	DB01254	OCSVM
DB00194	DB00277	OCSVM
DB00993	DB00585	OCSVM
DB01267	DB00537	OCSVM
DB00642	DB00563	OCSVM
DB01045	DB00773	OCSVM
DB00176	DB01105	OCSVM
DB01186	DB01043	OCSVM
DB00681	DB01043	OCSVM
DB01410	DB00324	OCSVM
DB00811	DB00740	OCSVM
DB00740	DB00715	OCSVM
DB04441	DB00442	OCSVM
DB00993	DB00355	OCSVM
DB00959	DB00367	OCSVM
DB01181	DB00331	OCSVM
DB01223	DB00787	OCSVM
DB00398	DB00445	OCSVM
DB00993	DB01048	OCSVM
DB00962	DB00188	OCSVM
DB01229	DB01264	OCSVM
DB01248	DB00864	OCSVM
DB01186	DB01105	OCSVM
DB00426	DB00993	OCSVM
DB00193	DB00740	OCSVM
DB00194	DB00442	OCSVM
DB00530	DB01254	OCSVM
DB00718	DB01033	OCSVM
DB00398	DB00762	OCSVM
DB00531	DB00330	OCSVM
DB00683	DB01254	OCSVM
DB00445	DB00323	OCSVM
DB01008	DB00188	OCSVM
DB01004	DB00577	OCSVM
DB00993	DB00819	OCSVM
DB01267	DB01254	OCSVM
DB01267	DB00619	OCSVM
DB01586	DB01260	OCSVM
DB00531	DB00277	OCSVM
DB00773	DB00877	OCSVM
DB01101	DB00523	OCSVM
DB01186	DB00813	OCSVM
DB00408	DB00543	OCSVM
DB00993	DB01005	OCSVM
DB00180	DB01047	OCSVM
DB01019	DB00435	OCSVM
DB01149	DB00740	OCSVM
DB01260	DB00390	OCSVM
DB00435	DB02530	OCSVM
DB00346	DB00457	OCSVM
DB00563	DB01267	OCSVM
DB00683	DB01611	OCSVM
DB00873	DB00390	OCSVM
DB00559	DB01263	OCSVM
DB01162	DB00457	OCSVM
DB01172	DB02379	OCSVM
DB01082	DB00684	OCSVM
DB00398	DB00970	OCSVM
DB00548	DB00435	OCSVM
DB00180	DB01260	OCSVM
DB01337	DB01586	OCSVM
DB00563	DB00238	OCSVM
DB01410	DB00390	OCSVM
DB01212	DB00201	OCSVM
DB01043	DB00877	OCSVM
DB00724	DB00683	OCSVM
DB00294	DB00367	OCSVM
DB00441	DB00495	OCSVM
DB00993	DB00435	OCSVM
DB00586	DB01263	OCSVM
DB01137	DB01037	OCSVM
DB01263	DB01041	OCSVM
DB00218	DB00559	OCSVM
DB01033	DB00631	OCSVM
DB00441	DB01265	OCSVM
DB01586	DB00435	OCSVM
DB00213	DB01267	OCSVM
DB00811	DB01242	OCSVM
DB00218	DB00762	OCSVM
DB00603	DB00877	OCSVM
DB00398	DB00361	OCSVM
DB00459	DB00523	OCSVM
DB00740	DB01101	OCSVM
DB00441	DB00900	OCSVM
DB00853	DB00441	OCSVM
DB01020	DB00753	OCSVM
DB01181	DB00523	OCSVM
DB01112	DB00671	OCSVM
DB00740	DB00480	OCSVM
DB00718	DB00900	OCSVM
DB00718	DB04441	OCSVM
DB00583	DB00435	OCSVM
DB01019	DB00531	OCSVM
DB00526	DB00853	OCSVM
DB00709	DB01101	OCSVM
DB00671	DB01331	OCSVM
DB01050	DB00712	OCSVM
DB00718	DB00194	OCSVM
DB01327	DB00819	OCSVM
DB00218	DB00909	OCSVM
DB00244	DB01263	OCSVM
DB00176	DB00188	OCSVM
DB00740	DB00619	OCSVM
DB00945	DB00882	OCSVM
DB00879	DB01101	OCSVM
DB00526	DB00262	OCSVM
DB00479	DB02379	OCSVM
DB00883	DB00753	OCSVM
DB01043	DB00915	OCSVM
DB01263	DB01264	OCSVM
DB00531	DB01172	OCSVM
DB00945	DB01183	OCSVM
DB00633	DB00188	OCSVM
DB00591	DB00624	OCSVM
DB00398	DB01167	OCSVM
DB00591	DB01586	OCSVM
DB00811	DB01254	OCSVM
DB00740	DB01254	OCSVM
DB00970	DB00762	OCSVM
DB00361	DB01045	OCSVM
DB01033	DB00350	OCSVM
DB01045	DB01183	OCSVM
DB00526	DB00273	OCSVM
DB00398	DB01030	OCSVM
DB00631	DB00188	OCSVM
DB00945	DB00356	OCSVM
DB01242	DB00273	OCSVM
DB00218	DB00315	OCSVM
DB00224	DB00188	OCSVM
DB00851	DB00900	OCSVM
DB01172	DB01020	OCSVM
DB01140	DB01150	OCSVM
DB00621	DB00873	OCSVM
DB01242	DB00783	OCSVM
DB00698	DB01219	OCSVM
DB00862	DB01267	OCSVM
DB01212	DB00819	OCSVM
DB00906	DB01186	OCSVM
DB01610	DB00188	OCSVM
DB00327	DB01238	OCSVM
DB00531	DB00396	OCSVM
DB00697	DB00740	OCSVM
DB01248	DB01030	OCSVM
DB00621	DB01047	OCSVM
DB00718	DB00879	OCSVM
DB01033	DB00442	OCSVM
DB00359	DB00795	OCSVM
DB00879	DB00987	OCSVM
DB01263	DB01136	OCSVM
DB01263	DB00303	OCSVM
DB01020	DB00632	OCSVM
DB02379	DB00753	OCSVM
DB01263	DB00877	OCSVM
DB00398	DB01263	OCSVM
DB01273	DB01242	OCSVM
DB00402	DB01242	OCSVM
DB00970	DB00512	OCSVM
DB01416	DB00438	OCSVM
DB00277	DB00501	OCSVM
DB00724	DB00484	OCSVM
DB00724	DB01254	OCSVM
DB00531	DB00355	OCSVM
DB01077	DB00435	OCSVM
DB00541	DB01183	OCSVM
DB01623	DB00433	OCSVM
DB00394	DB00621	OCSVM
DB00851	DB00501	OCSVM
DB00262	DB01005	OCSVM
DB00445	DB00303	OCSVM
DB00552	DB00811	OCSVM
DB00993	DB00550	OCSVM
DB01229	DB01045	OCSVM
DB00853	DB00480	OCSVM
DB00526	DB00877	OCSVM
DB01248	DB01045	OCSVM
DB00853	DB01610	OCSVM
DB00624	DB00717	OCSVM
DB00621	DB00324	OCSVM
DB00548	DB01586	OCSVM
DB00718	DB01223	OCSVM
DB00230	DB01008	OCSVM
DB00577	DB00201	OCSVM
DB01181	DB00877	OCSVM
DB00244	DB00740	OCSVM
DB01232	DB01238	OCSVM
DB00201	DB00501	OCSVM
DB01030	DB00570	OCSVM
DB01212	DB00763	OCSVM
DB00921	DB00783	OCSVM
DB00740	DB00669	OCSVM
DB00741	DB00717	OCSVM
DB00819	DB01005	OCSVM
DB00635	DB00294	OCSVM
DB00624	DB01410	OCSVM
DB00740	DB00909	OCSVM
DB00531	DB00201	OCSVM
DB00900	DB00544	OCSVM
DB00853	DB01263	OCSVM
DB00683	DB00608	OCSVM
DB00445	DB00909	OCSVM
DB01215	DB00683	OCSVM
DB00563	DB00740	OCSVM
DB01267	DB01232	OCSVM
DB00704	DB01238	OCSVM
DB00531	DB00513	OCSVM
DB00445	DB01186	OCSVM
DB01137	DB01182	OCSVM
DB00822	DB00753	OCSVM
DB00201	DB00339	OCSVM
DB00479	DB01020	OCSVM
DB00993	DB00484	OCSVM
DB01105	DB00188	OCSVM
DB00718	DB00277	OCSVM
DB00531	DB00763	OCSVM
DB00207	DB00877	OCSVM
DB01030	DB00970	OCSVM
DB00559	DB00188	OCSVM
DB00621	DB00959	OCSVM
DB00548	DB00632	OCSVM
DB01186	DB00989	OCSVM
DB01212	DB00585	OCSVM
DB00530	DB00619	OCSVM
DB00252	DB01242	OCSVM
DB00350	DB00201	OCSVM
DB00413	DB01242	OCSVM
DB00398	DB00773	OCSVM
DB01008	DB01043	OCSVM
DB01041	DB01254	OCSVM
DB01223	DB00501	OCSVM
DB00763	DB00550	OCSVM
DB00577	DB00277	OCSVM
DB00323	DB00989	OCSVM
DB00906	DB00176	OCSVM
DB00218	DB00216	OCSVM
DB01337	DB00621	OCSVM
DB01143	DB00435	OCSVM
DB02300	DB00153	OCSVM
DB00548	DB01020	OCSVM
DB00683	DB00490	OCSVM
DB00853	DB00201	OCSVM
DB00621	DB01260	OCSVM
DB00953	DB00683	OCSVM
DB00230	DB00712	OCSVM
DB00479	DB00199	OCSVM
DB00819	DB00763	OCSVM
DB01004	DB00544	OCSVM
DB00851	DB00763	OCSVM
DB02379	DB00632	OCSVM
DB00555	DB01186	OCSVM
DB01265	DB00544	OCSVM
DB00531	DB00669	OCSVM
DB01248	DB00704	OCSVM
DB00624	DB00294	OCSVM
DB00586	DB01043	OCSVM
DB01004	DB00619	OCSVM
DB01212	DB00851	OCSVM
DB00864	DB01181	OCSVM
DB00993	DB01265	OCSVM
DB01586	DB01410	OCSVM
DB00201	DB00763	OCSVM
DB00201	DB00435	OCSVM
DB00740	DB00783	OCSVM
DB00819	DB00822	OCSVM
DB01037	DB00523	OCSVM
DB00740	DB01105	OCSVM
DB01186	DB00503	OCSVM
DB00860	DB00435	OCSVM
DB00262	DB00331	OCSVM
DB00531	DB00770	OCSVM
DB00242	DB00900	OCSVM
DB01267	DB01101	OCSVM
DB00530	DB00762	OCSVM
DB01172	DB00883	OCSVM
DB01263	DB00523	OCSVM
DB00989	DB00523	OCSVM
DB00435	DB00958	OCSVM
DB00811	DB01008	OCSVM
DB01222	DB01260	OCSVM
DB00586	DB00740	OCSVM
DB01124	DB00672	OCSVM
DB01242	DB00656	OCSVM
DB00880	DB00310	OCSVM
DB00673	DB00188	OCSVM
DB00633	DB00993	OCSVM
DB00860	DB00367	OCSVM
DB00704	DB00773	OCSVM
DB00631	DB04441	OCSVM
DB00993	DB00359	OCSVM
DB00590	DB01267	OCSVM
DB00297	DB00188	OCSVM
DB02300	DB01586	OCSVM
DB00445	DB01264	OCSVM
DB00864	DB01043	OCSVM
DB00583	DB02530	OCSVM
DB00993	DB00683	OCSVM
DB00548	DB02379	OCSVM
DB00806	DB00544	OCSVM
DB00200	DB00683	OCSVM
DB00877	DB00523	OCSVM
DB00631	DB00900	OCSVM
DB00853	DB00544	OCSVM
DB01026	DB01263	OCSVM
DB00334	DB01367	OCSVM
DB00479	DB01190	OCSVM
DB00621	DB00390	OCSVM
DB01267	DB00669	OCSVM
DB01004	DB00277	OCSVM
DB00218	DB00970	OCSVM
DB00619	DB00877	OCSVM
DB01186	DB00315	OCSVM
DB01047	DB00421	OCSVM
DB00548	DB00860	OCSVM
DB00590	DB00740	OCSVM
DB01623	DB00477	OCSVM
DB00880	DB00433	OCSVM
DB01181	DB01143	OCSVM
DB00763	DB00277	OCSVM
DB00962	DB00683	OCSVM
DB00210	DB00860	OCSVM
DB00571	DB01203	OCSVM
DB00959	DB01043	OCSVM
DB00621	DB00435	OCSVM
DB01242	DB00523	OCSVM
DB01273	DB00480	OCSVM
DB00683	DB00690	OCSVM
DB00879	DB00916	OCSVM
DB01127	DB00683	OCSVM
DB00512	DB00704	OCSVM
DB00479	DB00883	OCSVM
DB00530	DB00531	OCSVM
DB00218	DB00328	OCSVM
DB00819	DB00753	OCSVM
DB00753	DB00632	OCSVM
DB00811	DB00989	OCSVM
DB00619	DB00317	OCSVM
DB00537	DB01242	OCSVM
DB01101	DB00877	OCSVM
DB01149	DB01242	OCSVM
DB00242	DB01254	OCSVM
DB00531	DB00535	OCSVM
DB00993	DB01254	OCSVM
DB00683	DB01589	OCSVM
DB01223	DB00577	OCSVM
DB01236	DB01181	OCSVM
DB00683	DB01595	OCSVM
DB00740	DB00402	OCSVM
DB01004	DB00230	OCSVM
DB00582	DB00740	OCSVM
DB00993	DB01181	OCSVM
DB01008	DB00877	OCSVM
DB01267	DB00962	OCSVM
DB00153	DB00435	OCSVM
DB00921	DB00445	OCSVM
DB00512	DB00570	OCSVM
DB00717	DB00421	OCSVM
DB00658	DB00435	OCSVM
DB02300	DB01260	OCSVM
DB00591	DB00421	OCSVM
DB00811	DB00684	OCSVM
DB00683	DB00475	OCSVM
DB01137	DB00970	OCSVM
DB00993	DB00399	OCSVM
DB00548	DB00621	OCSVM
DB01082	DB00199	OCSVM
DB01327	DB00201	OCSVM
DB00535	DB01331	OCSVM
DB00194	DB00242	OCSVM
DB00879	DB00544	OCSVM
DB00591	DB00621	OCSVM
DB00479	DB00284	OCSVM
DB00480	DB01008	OCSVM
DB01172	DB00435	OCSVM
DB00531	DB00683	OCSVM
DB00323	DB01037	OCSVM
DB01242	DB00216	OCSVM
DB01004	DB00441	OCSVM
DB00880	DB00477	OCSVM
DB01265	DB04441	OCSVM
DB00853	DB00277	OCSVM
DB01186	DB01238	OCSVM
DB01242	DB01367	OCSVM
DB00927	DB00355	OCSVM
DB00787	DB00442	OCSVM
DB00900	DB00806	OCSVM
DB00763	DB00435	OCSVM
DB00700	DB00624	OCSVM
DB00585	DB00355	OCSVM
DB01033	DB00441	OCSVM
DB00218	DB00704	OCSVM
DB00959	DB00294	OCSVM
DB01267	DB00683	OCSVM
DB00649	DB01265	OCSVM
DB00624	DB01260	OCSVM
DB00203	DB00457	OCSVM
DB00619	DB00523	OCSVM
DB00480	DB01037	OCSVM
DB01265	DB00194	OCSVM
DB00218	DB01264	OCSVM
DB01143	DB00331	OCSVM
DB00334	DB01254	OCSVM
DB00457	DB00317	OCSVM
DB00631	DB00194	OCSVM
DB01337	DB00860	OCSVM
DB00445	DB01142	OCSVM
DB00879	DB00201	OCSVM
DB01140	DB01060	OCSVM
DB00530	DB01263	OCSVM
DB00443	DB00717	OCSVM
DB01172	DB00199	OCSVM
DB00350	DB04441	OCSVM
DB00621	DB00421	OCSVM
DB00544	DB01254	OCSVM
DB00993	DB01610	OCSVM
DB01337	DB00479	OCSVM
DB00624	DB01267	OCSVM
DB01586	DB00632	OCSVM
DB00776	DB00188	OCSVM
DB00740	DB01367	OCSVM
DB00945	DB00514	OCSVM
DB01223	DB00763	OCSVM
DB00526	DB00681	OCSVM
DB00621	DB01020	OCSVM
DB00441	DB01005	OCSVM
DB00822	DB00331	OCSVM
DB00531	DB00880	OCSVM
DB00770	DB00620	OCSVM
DB00350	DB00194	OCSVM
DB02300	DB00324	OCSVM
DB00218	DB00683	OCSVM
DB00621	DB00717	OCSVM
DB01019	DB00753	OCSVM
DB00417	DB01053	OCSVM
DB00458	DB00934	OCSVM
DB00355	DB01331	OCSVM
DB01004	DB00203	OCSVM
DB00472	DB01367	OCSVM
DB00346	DB00317	OCSVM
DB00563	DB00201	OCSVM
DB00399	DB01254	OCSVM
DB01019	DB00583	OCSVM
DB01004	DB00631	OCSVM
DB00328	DB00188	OCSVM
DB00244	DB01238	OCSVM
DB00346	DB01162	OCSVM
DB01020	DB02530	OCSVM
DB00495	DB01101	OCSVM
DB00323	DB00215	OCSVM
DB00700	DB00959	OCSVM
DB01248	DB00681	OCSVM
DB00658	DB00753	OCSVM
DB00200	DB00541	OCSVM
DB00317	DB00188	OCSVM
DB00970	DB00549	OCSVM
DB00683	DB00184	OCSVM
DB00218	DB00422	OCSVM
DB00115	DB04441	OCSVM
DB00402	DB00683	OCSVM
DB00883	DB00632	OCSVM
DB00811	DB01041	OCSVM
DB00441	DB00194	OCSVM
DB01005	DB00753	OCSVM
DB01072	DB00188	OCSVM
DB00659	DB00531	OCSVM
DB01263	DB00317	OCSVM
DB00621	DB02379	OCSVM
DB00970	DB00356	OCSVM
DB00438	DB00485	OCSVM
DB01248	DB01254	OCSVM
DB00480	DB00313	OCSVM
DB01267	DB00909	OCSVM
DB00530	DB01030	OCSVM
DB00559	DB01267	OCSVM
DB00555	DB00683	OCSVM
DB00763	DB04441	OCSVM
DB00252	DB01037	OCSVM
DB00631	DB01254	OCSVM
DB00531	DB00371	OCSVM
DB00740	DB00216	OCSVM
DB01223	DB00158	OCSVM
DB01082	DB00531	OCSVM
DB00853	DB00203	OCSVM
DB00989	DB01041	OCSVM
DB00180	DB00873	OCSVM
DB00307	DB00783	OCSVM
DB00180	DB00324	OCSVM
DB00194	DB00763	OCSVM
DB00585	DB00535	OCSVM
DB00945	DB00324	OCSVM
DB00355	DB01190	OCSVM
DB00514	DB01183	OCSVM
DB00570	DB00317	OCSVM
DB00277	DB00339	OCSVM
DB01008	DB00399	OCSVM
DB00277	DB00683	OCSVM
DB00526	DB01005	OCSVM
DB01222	DB00877	OCSVM
DB01267	DB01043	OCSVM
DB00563	DB00900	OCSVM
DB01229	DB00207	OCSVM
DB00205	DB00683	OCSVM
DB00435	DB01008	OCSVM
DB00548	DB00753	OCSVM
DB01263	DB01037	OCSVM
DB01267	DB00303	OCSVM
DB00945	DB01221	OCSVM
DB00153	DB00324	OCSVM
DB00115	DB00570	OCSVM
DB01267	DB00656	OCSVM
DB01030	DB00445	OCSVM
DB01149	DB01037	OCSVM
DB00631	DB01181	OCSVM
DB00224	DB00563	OCSVM
DB01082	DB02379	OCSVM
DB00570	DB01183	OCSVM
DB01223	DB00531	OCSVM
DB00475	DB01589	OCSVM
DB01232	DB01254	OCSVM
DB00529	DB00230	OCSVM
DB00945	DB00548	OCSVM
DB02300	DB00591	OCSVM
DB00945	DB01260	OCSVM
DB01005	DB00822	OCSVM
DB00811	DB01037	OCSVM
DB01033	DB00339	OCSVM
DB00591	DB00717	OCSVM
DB00335	DB01203	OCSVM
DB01265	DB00201	OCSVM
DB01019	DB01020	OCSVM
DB01033	DB00806	OCSVM
DB00740	DB01229	OCSVM
DB00630	DB00435	OCSVM
DB00530	DB00570	OCSVM
DB00531	DB00395	OCSVM
DB00479	DB00583	OCSVM
DB00631	DB00201	OCSVM
DB00531	DB00153	OCSVM
DB01004	DB00201	OCSVM
DB01019	DB00883	OCSVM
DB00753	DB02530	OCSVM
DB00959	DB00480	OCSVM
DB00583	DB01586	OCSVM
DB00945	DB00621	OCSVM
DB00398	DB00795	OCSVM
DB01045	DB00795	OCSVM
DB00242	DB00399	OCSVM
DB00851	DB00339	OCSVM
DB00548	DB00531	OCSVM
DB00180	DB00741	OCSVM
DB00635	DB00704	OCSVM
DB00563	DB01155	OCSVM
DB01265	DB00987	OCSVM
DB01033	DB00879	OCSVM
DB00394	DB02300	OCSVM
DB00585	DB00493	OCSVM
DB00873	DB00421	OCSVM
DB00398	DB01026	OCSVM
DB01004	DB00242	OCSVM
DB01233	DB00408	OCSVM
DB01127	DB00292	OCSVM
DB00619	DB00669	OCSVM
DB00531	DB00583	OCSVM
DB01248	DB00523	OCSVM
DB00408	DB00683	OCSVM
DB00153	DB00621	OCSVM
DB00763	DB00544	OCSVM
DB00218	DB00176	OCSVM
DB00921	DB01229	OCSVM
DB00583	DB00753	OCSVM
DB00635	DB00435	OCSVM
DB01215	DB00656	OCSVM
DB00669	DB01254	OCSVM
DB00262	DB00230	OCSVM
DB00445	DB00396	OCSVM
DB00548	DB00883	OCSVM
DB00900	DB00987	OCSVM
DB01114	DB00683	OCSVM
DB01265	DB01101	OCSVM
DB00879	DB00631	OCSVM
DB00813	DB01367	OCSVM
DB01114	DB00608	OCSVM
DB01041	DB01238	OCSVM
DB01181	DB00435	OCSVM
DB01181	DB01189	OCSVM
DB00851	DB04441	OCSVM
DB01008	DB00331	OCSVM
DB01267	DB01167	OCSVM
DB00203	DB00541	OCSVM
DB01082	DB00284	OCSVM
DB00683	DB00433	OCSVM
DB00531	DB00915	OCSVM
DB01082	DB01020	OCSVM
DB01236	DB01008	OCSVM
DB01047	DB00717	OCSVM
DB00945	DB00799	OCSVM
DB02379	DB02530	OCSVM
DB00853	DB00242	OCSVM
DB01167	DB01229	OCSVM
DB00906	DB01105	OCSVM
DB01060	DB00485	OCSVM
DB02300	DB00959	OCSVM
DB01182	DB01238	OCSVM
DB00529	DB01043	OCSVM
DB00683	DB00477	OCSVM
DB00531	DB00632	OCSVM
DB00862	DB00218	OCSVM
DB00531	DB00585	OCSVM
DB01181	DB00684	OCSVM
DB00548	DB02530	OCSVM
DB00194	DB00851	OCSVM
DB00441	DB00201	OCSVM
DB00683	DB01110	OCSVM
DB00625	DB01242	OCSVM
DB00683	DB00317	OCSVM
DB01327	DB00277	OCSVM
DB00216	DB00188	OCSVM
DB00916	DB00242	OCSVM
DB00555	DB00188	OCSVM
DB01137	DB00176	OCSVM
DB00883	DB00819	OCSVM
DB00580	DB00740	OCSVM
DB00582	DB00230	OCSVM
DB01229	DB01037	OCSVM
DB00799	DB00356	OCSVM
DB00727	DB01181	OCSVM
DB01186	DB00480	OCSVM
DB00967	DB00683	OCSVM
DB00218	DB00224	OCSVM
DB01212	DB00718	OCSVM
DB00704	DB00844	OCSVM
DB00480	DB01097	OCSVM
DB00503	DB00216	OCSVM
DB00398	DB01238	OCSVM
DB00531	DB00671	OCSVM
DB00324	DB00421	OCSVM
DB00435	DB00859	OCSVM
DB01082	DB01190	OCSVM
DB00541	DB00457	OCSVM
DB00555	DB01105	OCSVM
DB00669	DB01037	OCSVM
DB00993	DB00205	OCSVM
DB00659	DB01043	OCSVM
DB00921	DB00193	OCSVM
DB00621	DB00620	OCSVM
DB00410	DB01047	OCSVM
DB00990	DB00635	OCSVM
DB01137	DB00323	OCSVM
DB00324	DB00717	OCSVM
DB00726	DB01151	OCSVM
DB00394	DB00351	OCSVM
DB01033	DB01327	OCSVM
DB00727	DB01189	OCSVM
DB01267	DB00193	OCSVM
DB00697	DB00188	OCSVM
DB00435	DB06151	OCSVM
DB00531	DB00350	OCSVM
DB01586	DB00753	OCSVM
DB01242	DB01041	OCSVM
DB00218	DB00323	OCSVM
DB00962	DB00176	OCSVM
DB00530	DB00203	OCSVM
DB01273	DB01186	OCSVM
DB00252	DB00480	OCSVM
DB00262	DB00544	OCSVM
DB01033	DB00577	OCSVM
DB00252	DB00740	OCSVM
DB00799	DB00549	OCSVM
DB00883	DB00822	OCSVM
DB00548	DB00741	OCSVM
DB00853	DB00851	OCSVM
DB01033	DB00550	OCSVM
DB00879	DB00531	OCSVM
DB00540	DB00934	OCSVM
DB00394	DB00153	OCSVM
DB00819	DB01020	OCSVM
DB00512	DB00485	OCSVM
DB00441	DB01008	OCSVM
DB00493	DB00501	OCSVM
DB00310	DB00524	OCSVM
DB01223	DB00339	OCSVM
DB00773	DB00783	OCSVM
DB00621	DB01410	OCSVM
DB00603	DB00294	OCSVM
DB01223	DB00683	OCSVM
DB00900	DB00501	OCSVM
DB01260	DB00421	OCSVM
DB01004	DB00399	OCSVM
DB00763	DB00339	OCSVM
DB01077	DB01005	OCSVM
DB01327	DB00851	OCSVM
DB00763	DB00822	OCSVM
DB00479	DB01586	OCSVM
DB00530	DB01167	OCSVM
DB01076	DB01254	OCSVM
DB00683	DB00399	OCSVM
DB00162	DB00435	OCSVM
DB01223	DB00563	OCSVM
DB00993	DB00724	OCSVM
DB01267	DB00989	OCSVM
DB00879	DB00811	OCSVM
DB01273	DB00619	OCSVM
DB00531	DB00621	OCSVM
DB01033	DB00435	OCSVM
DB01004	DB01223	OCSVM
DB02300	DB00136	OCSVM
DB01019	DB00819	OCSVM
DB00853	DB01033	OCSVM
DB00879	DB04441	OCSVM
DB01212	DB00485	OCSVM
DB00548	DB00583	OCSVM
DB00762	DB01263	OCSVM
DB01019	DB02379	OCSVM
DB00962	DB00503	OCSVM
DB02300	DB00873	OCSVM
DB00656	DB01254	OCSVM
DB00472	DB01263	OCSVM
DB01114	DB00205	OCSVM
DB01020	DB00822	OCSVM
DB00327	DB00541	OCSVM
DB01105	DB01238	OCSVM
DB00962	DB00216	OCSVM
DB00582	DB01267	OCSVM
DB01242	DB00503	OCSVM
DB01076	DB01263	OCSVM
DB00583	DB00883	OCSVM
DB00303	DB01238	OCSVM
DB00480	DB00987	OCSVM
DB00268	DB00188	OCSVM
DB01076	DB01232	OCSVM
DB00619	DB01238	OCSVM
DB01337	DB00531	OCSVM
DB00993	DB01416	OCSVM
DB01232	DB01041	OCSVM
DB00295	DB00674	OCSVM
DB01026	DB00317	OCSVM
DB01273	DB00683	OCSVM
DB00945	DB00591	OCSVM
DB00201	DB00493	OCSVM
DB00394	DB00410	OCSVM
DB00203	DB00216	OCSVM
DB00635	DB00307	OCSVM
DB01223	DB01265	OCSVM
DB01019	DB00822	OCSVM
DB01267	DB00327	OCSVM
DB00203	DB01186	OCSVM
DB00435	DB00395	OCSVM
DB01327	DB00763	OCSVM
DB00952	DB01186	OCSVM
DB00563	DB00495	OCSVM
DB01077	DB00753	OCSVM
DB01248	DB00811	OCSVM
DB00351	DB01047	OCSVM
DB00323	DB00783	OCSVM
DB00541	DB00549	OCSVM
DB01008	DB01189	OCSVM
DB01182	DB00230	OCSVM
DB00396	DB00294	OCSVM
DB00563	DB01048	OCSVM
DB00307	DB00188	OCSVM
DB00850	DB00683	OCSVM
DB00621	DB00632	OCSVM
DB00479	DB00194	OCSVM
DB00153	DB00873	OCSVM
DB01005	DB00859	OCSVM
DB00262	DB00435	OCSVM
DB00394	DB00717	OCSVM
DB01273	DB00811	OCSVM
DB00906	DB00989	OCSVM
DB00591	DB00199	OCSVM
DB00459	DB00989	OCSVM
DB00787	DB00851	OCSVM
DB00295	DB01037	OCSVM
DB01167	DB00317	OCSVM
DB00307	DB00877	OCSVM
DB01114	DB00257	OCSVM
DB00526	DB01041	OCSVM
DB00201	DB00331	OCSVM
DB00194	DB00501	OCSVM
DB00970	DB00457	OCSVM
DB00413	DB00531	OCSVM
DB00435	DB00513	OCSVM
DB00153	DB01047	OCSVM
DB00843	DB01037	OCSVM
DB00718	DB00577	OCSVM
DB02300	DB01020	OCSVM
DB00762	DB01045	OCSVM
DB01047	DB01020	OCSVM
DB00945	DB01210	OCSVM
DB00633	DB00484	OCSVM
DB00741	DB00162	OCSVM
DB00993	DB00859	OCSVM
DB00535	DB00501	OCSVM
DB00530	DB00346	OCSVM
DB00851	DB00819	OCSVM
DB01045	DB00549	OCSVM
DB00740	DB01136	OCSVM
DB00683	DB00878	OCSVM
DB00415	DB01053	OCSVM
DB00492	DB00188	OCSVM
DB00962	DB01263	OCSVM
DB01212	DB00442	OCSVM
DB00945	DB01053	OCSVM
DB00544	DB00495	OCSVM
DB00398	DB01045	OCSVM
DB00559	DB01101	OCSVM
DB00740	DB00564	OCSVM
DB00482	DB00877	OCSVM
DB00591	DB00770	OCSVM
DB01327	DB00900	OCSVM
DB00591	DB00641	OCSVM
DB00441	DB01263	OCSVM
DB00361	DB01263	OCSVM
DB01586	DB00717	OCSVM
DB00203	DB00317	OCSVM
DB01082	DB00883	OCSVM
DB01060	DB01331	OCSVM
DB00244	DB01041	OCSVM
DB01204	DB00480	OCSVM
DB00530	DB00457	OCSVM
DB00934	DB01242	OCSVM
DB00201	DB00550	OCSVM
DB00718	DB00531	OCSVM
DB00582	DB01101	OCSVM
DB00635	DB01037	OCSVM
DB00742	DB00435	OCSVM
DB00402	DB01186	OCSVM
DB01610	DB00495	OCSVM
DB00970	DB00317	OCSVM
DB00970	DB00485	OCSVM
DB00394	DB00624	OCSVM
DB01265	DB00277	OCSVM
DB00724	DB00480	OCSVM
DB00958	DB00877	OCSVM
DB01019	DB00479	OCSVM
DB01033	DB00819	OCSVM
DB00201	DB00819	OCSVM
DB00563	DB00442	OCSVM
DB00201	DB00916	OCSVM
DB00438	DB00795	OCSVM
DB01172	DB01190	OCSVM
DB01060	DB00319	OCSVM
DB00602	DB00591	OCSVM
DB01005	DB01143	OCSVM
DB00398	DB01267	OCSVM
DB01337	DB01172	OCSVM
DB00493	DB00277	OCSVM
DB00799	DB00158	OCSVM
DB00479	DB02530	OCSVM
DB00394	DB00770	OCSVM
DB00277	DB01610	OCSVM
DB01260	DB00717	OCSVM
DB00590	DB01242	OCSVM
DB01030	DB01045	OCSVM
DB00244	DB00531	OCSVM
DB00704	DB01045	OCSVM
DB00906	DB01242	OCSVM
DB00718	DB00426	OCSVM
DB00819	DB00277	OCSVM
DB00633	DB00201	OCSVM
DB00413	DB01101	OCSVM
DB00570	DB00457	OCSVM
DB00763	DB00900	OCSVM
DB00621	DB00753	OCSVM
DB00681	DB00480	OCSVM
DB00959	DB00435	OCSVM
DB00530	DB00773	OCSVM
DB01076	DB00740	OCSVM
DB00704	DB01263	OCSVM
DB00873	DB00717	OCSVM
DB00741	DB00632	OCSVM
DB00820	DB00541	OCSVM
DB00285	DB00740	OCSVM
DB00350	DB00763	OCSVM
DB01060	DB00671	OCSVM
DB01232	DB00783	OCSVM
DB00819	DB02530	OCSVM
DB00673	DB01167	OCSVM
DB00683	DB00158	OCSVM
DB00591	DB00700	OCSVM
DB00879	DB00194	OCSVM
DB00544	DB00484	OCSVM
DB00591	DB00654	OCSVM
DB01048	DB00442	OCSVM
DB02300	DB00621	OCSVM
DB00945	DB00970	OCSVM
DB00321	DB00934	OCSVM
DB00201	DB01610	OCSVM
DB01242	DB01232	OCSVM
DB01030	DB00188	OCSVM
DB00577	DB00442	OCSVM
DB00531	DB00593	OCSVM
DB01112	DB00485	OCSVM
DB00346	DB00541	OCSVM
DB00582	DB01254	OCSVM
DB01267	DB00482	OCSVM
DB00799	DB01188	OCSVM
DB01082	DB04441	OCSVM
DB00683	DB00544	OCSVM
DB00531	DB01416	OCSVM
DB00741	DB00770	OCSVM
DB00531	DB00869	OCSVM
DB01020	DB01260	OCSVM
DB00860	DB00632	OCSVM
DB00441	DB00877	OCSVM
DB01037	DB00216	OCSVM
DB00993	DB00969	OCSVM
DB00850	DB00880	OCSVM
DB00530	DB00724	OCSVM
DB00583	DB00632	OCSVM
DB01367	DB00188	OCSVM
DB00921	DB00844	OCSVM
DB00585	DB00671	OCSVM
DB01060	DB00438	OCSVM
DB00331	DB00753	OCSVM
DB00363	DB00669	OCSVM
DB01004	DB00480	OCSVM
DB00205	DB00608	OCSVM
DB01082	DB00194	OCSVM
DB00200	DB00361	OCSVM
DB01114	DB00799	OCSVM
DB00277	DB00550	OCSVM
DB00718	DB01265	OCSVM
DB01337	DB01047	OCSVM
DB02379	DB01047	OCSVM
DB01019	DB02530	OCSVM
DB00873	DB01020	OCSVM
DB00853	DB00631	OCSVM
DB00503	DB01041	OCSVM
DB00493	DB00763	OCSVM
DB00201	DB00242	OCSVM
DB00879	DB00442	OCSVM
DB00880	DB00524	OCSVM
DB01181	DB00753	OCSVM
DB00591	DB00523	OCSVM
DB00975	DB00993	OCSVM
DB00410	DB00591	OCSVM
DB00624	DB01047	OCSVM
DB01263	DB00399	OCSVM
DB01048	DB00242	OCSVM
DB01030	DB00218	OCSVM
DB01223	DB00350	OCSVM
DB00945	DB00861	OCSVM
DB00330	DB00435	OCSVM
DB01060	DB01045	OCSVM
DB00709	DB00544	OCSVM
DB01172	DB00284	OCSVM
DB00724	DB00669	OCSVM
DB01267	DB00541	OCSVM
DB00945	DB00565	OCSVM
DB00993	DB00753	OCSVM
DB00713	DB01060	OCSVM
DB00480	DB00776	OCSVM
DB00620	DB00877	OCSVM
DB00248	DB00320	OCSVM
DB01263	DB00656	OCSVM
DB02300	DB00435	OCSVM
DB01030	DB00317	OCSVM
DB00408	DB00433	OCSVM
DB00746	DB00435	OCSVM
DB00350	DB00435	OCSVM
DB00529	DB00435	OCSVM
DB01410	DB00421	OCSVM
DB00371	DB00435	OCSVM
DB00621	DB00883	OCSVM
DB00218	DB00317	OCSVM
DB00394	DB01337	OCSVM
DB00583	DB00822	OCSVM
DB00531	DB01264	OCSVM
DB00853	DB01223	OCSVM
DB00252	DB01041	OCSVM
DB00440	DB00795	OCSVM
DB00993	DB00495	OCSVM
DB00624	DB01008	OCSVM
DB00704	DB01267	OCSVM
DB00860	DB00294	OCSVM
DB00819	DB00859	OCSVM
DB00262	DB01043	OCSVM
DB00862	DB00457	OCSVM
DB00544	DB00339	OCSVM
DB00559	DB01254	OCSVM
DB00361	DB01254	OCSVM
DB00635	DB00740	OCSVM
DB01183	DB00565	OCSVM
DB00417	DB01060	OCSVM
DB00740	DB00906	OCSVM
DB01129	DB01254	OCSVM
DB00860	DB01183	OCSVM
DB01137	DB00704	OCSVM
DB00563	DB01610	OCSVM
DB00205	DB00257	OCSVM
DB01610	DB00987	OCSVM
DB00952	DB00188	OCSVM
DB00153	DB01260	OCSVM
DB00242	DB00544	OCSVM
DB00482	DB01037	OCSVM
DB01082	DB00207	OCSVM
DB00740	DB01167	OCSVM
DB01267	DB00966	OCSVM
DB00218	DB00307	OCSVM
DB00410	DB01260	OCSVM
DB01204	DB01045	OCSVM
DB00582	DB00962	OCSVM
DB00548	DB00443	OCSVM
DB00633	DB00563	OCSVM
DB01172	DB02530	OCSVM
DB00503	DB01037	OCSVM
DB02300	DB00162	OCSVM
DB00343	DB00740	OCSVM
DB00681	DB01101	OCSVM
DB01337	DB00324	OCSVM
DB00883	DB02530	OCSVM
DB00458	DB01151	OCSVM
DB02379	DB04441	OCSVM
DB00323	DB01242	OCSVM
DB00426	DB00194	OCSVM
DB00570	DB00549	OCSVM
DB00526	DB00684	OCSVM
DB01172	DB00390	OCSVM
DB00201	DB00292	OCSVM
DB00413	DB01267	OCSVM
DB00822	DB02530	OCSVM
DB00945	DB01410	OCSVM
DB00331	DB01189	OCSVM
DB02300	DB02379	OCSVM
DB00577	DB00544	OCSVM
DB00201	DB00484	OCSVM
DB01223	DB00819	OCSVM
DB00195	DB00445	OCSVM
DB01004	DB01254	OCSVM
DB02379	DB00822	OCSVM
DB01265	DB00811	OCSVM
DB00194	DB02379	OCSVM
DB00480	DB00503	OCSVM
DB00548	DB01047	OCSVM
DB00883	DB01005	OCSVM
DB00398	DB00740	OCSVM
DB01263	DB01045	OCSVM
DB00959	DB01005	OCSVM
DB01172	DB00753	OCSVM
DB00203	DB00909	OCSVM
DB00958	DB00753	OCSVM
DB00529	DB01181	OCSVM
DB00717	DB00294	OCSVM
DB01156	DB00740	OCSVM
DB01229	DB01008	OCSVM
DB00619	DB00544	OCSVM
DB00631	DB01610	OCSVM
DB01033	DB01048	OCSVM
DB01114	DB01589	OCSVM
DB00591	DB01229	OCSVM
DB00529	DB00273	OCSVM
DB00879	DB00277	OCSVM
DB01229	DB00396	OCSVM
DB01233	DB00543	OCSVM
DB01127	DB00799	OCSVM
DB00649	DB00993	OCSVM
DB00591	DB00367	OCSVM
DB01172	DB00583	OCSVM
DB01172	DB04441	OCSVM
DB00531	DB01238	OCSVM
DB01045	DB00912	OCSVM
DB00552	DB00242	OCSVM
DB01182	DB00480	OCSVM
DB01033	DB00426	OCSVM
DB00770	DB01047	OCSVM
DB01101	DB01238	OCSVM
DB00819	DB01143	OCSVM
DB00945	DB01127	OCSVM
DB00426	DB00201	OCSVM
DB00734	DB01254	OCSVM
DB01182	DB00989	OCSVM
DB01611	DB00188	OCSVM
DB01118	DB00773	OCSVM
DB00530	DB00970	OCSVM
DB00162	DB00443	OCSVM
DB00459	DB00230	OCSVM
DB00438	DB01254	OCSVM
DB01004	DB00552	OCSVM
DB02379	DB00199	OCSVM
DB02379	DB01260	OCSVM
DB00740	DB00323	OCSVM
DB00962	DB01254	OCSVM
DB00153	DB02379	OCSVM
DB00842	DB00475	OCSVM
DB00435	DB00593	OCSVM
DB01167	DB01238	OCSVM
DB00210	DB00741	OCSVM
DB00799	DB00570	OCSVM
DB01149	DB01167	OCSVM
DB00763	DB00257	OCSVM
DB00203	DB00683	OCSVM
DB01232	DB00523	OCSVM
DB01172	DB00194	OCSVM
DB00115	DB00320	OCSVM
DB01193	DB00264	OCSVM
DB01143	DB00753	OCSVM
DB00879	DB00242	OCSVM
DB00862	DB01254	OCSVM
DB00441	DB00442	OCSVM
DB00218	DB01610	OCSVM
DB00200	DB00570	OCSVM
DB01248	DB00303	OCSVM
DB00503	DB01101	OCSVM
DB02379	DB00873	OCSVM
DB00860	DB00162	OCSVM
DB00413	DB00993	OCSVM
DB00770	DB01410	OCSVM
DB00493	DB00544	OCSVM
DB00819	DB00501	OCSVM
DB00250	DB00477	OCSVM
DB00544	DB00442	OCSVM
DB01045	DB00328	OCSVM
DB00458	DB00321	OCSVM
DB01005	DB00523	OCSVM
DB00624	DB00704	OCSVM
DB00819	DB00493	OCSVM
DB01223	DB01610	OCSVM
DB00115	DB00900	OCSVM
DB00860	DB00753	OCSVM
DB00822	DB00435	KNN
DB00548	DB00822	KNN
DB00435	DB00753	KNN
DB00822	DB02530	KNN
DB00822	DB00632	KNN
DB00822	DB00753	KNN
DB01019	DB00822	KNN
DB00435	DB00593	KNN
DB01143	DB00435	KNN
DB01077	DB00435	KNN
DB00548	DB00632	KNN
DB02379	DB00822	KNN
DB00658	DB00435	KNN
DB00371	DB00435	KNN
DB00822	DB00917	KNN
DB01019	DB00548	KNN
DB00435	DB00419	KNN
DB00583	DB00822	KNN
DB00435	DB00513	KNN
DB01019	DB00435	KNN
DB00548	DB00753	KNN
DB01019	DB00632	KNN
DB00548	DB00435	KNN
DB00753	DB00593	KNN
DB00753	DB00419	KNN
DB00753	DB02530	KNN
DB00435	DB02530	KNN
DB00822	DB00593	KNN
DB01077	DB00753	KNN
DB00548	DB00593	KNN
DB00548	DB00419	KNN
DB01020	DB00822	KNN
DB00330	DB00435	KNN
DB00435	DB01189	KNN
DB01019	DB00917	KNN
DB00822	DB00419	KNN
DB01143	DB00822	KNN
DB01077	DB00822	KNN
DB00162	DB00822	KNN
DB01019	DB00419	KNN
DB01019	DB00593	KNN
DB00435	DB00859	KNN
DB02379	DB00593	KNN
DB01019	DB00753	KNN
DB00162	DB00419	KNN
DB01143	DB00753	KNN
DB00583	DB00593	KNN
DB00593	DB00917	KNN
DB00548	DB02530	KNN
DB00548	DB00917	KNN
DB00419	DB00917	KNN
DB00763	DB00435	KNN
DB01143	DB00593	KNN
DB00753	DB00917	KNN
DB01077	DB01189	KNN
DB00883	DB00435	KNN
DB00917	DB00632	KNN
DB00819	DB00435	KNN
DB01189	DB00859	KNN
DB00419	DB00632	KNN
DB00621	DB01189	KNN
DB00593	DB00632	KNN
DB00917	DB02530	KNN
DB01019	DB02530	KNN
DB01020	DB00435	KNN
DB00324	DB01189	KNN
DB01019	DB00162	KNN
DB00593	DB02530	KNN
DB01020	DB00593	KNN
DB00753	DB00513	KNN
DB01172	DB01189	KNN
DB00435	DB00395	KNN
DB00162	DB00593	KNN
DB00419	DB02530	KNN
DB00621	DB00593	KNN
DB00435	DB00632	KNN
DB01077	DB01143	KNN
DB00822	DB00513	KNN
DB00753	DB00632	KNN
DB00583	DB00917	KNN
DB00621	DB00822	KNN
DB00819	DB01189	KNN
DB00419	DB01189	KNN
DB01143	DB00419	KNN
DB02379	DB00753	KNN
DB00435	DB00917	KNN
DB01189	DB00593	KNN
DB01020	DB00753	KNN
DB00763	DB01189	KNN
DB00583	DB00435	KNN
DB00513	DB00593	KNN
DB00822	DB01189	KNN
DB00851	DB00435	KNN
DB00621	DB00419	KNN
DB01077	DB00593	KNN
DB01019	DB01143	KNN
DB01586	DB01189	KNN
DB00632	DB02530	KNN
DB00371	DB00753	KNN
DB00201	DB00435	KNN
DB00658	DB00822	KNN
DB00658	DB01143	KNN
DB02379	DB00435	KNN
DB00548	DB01189	KNN
DB00548	DB00162	KNN
DB00873	DB01189	KNN
DB00883	DB00822	KNN
DB00435	DB00294	KNN
DB01143	DB01189	KNN
DB01172	DB00593	KNN
DB01172	DB00822	KNN
DB01172	DB01143	KNN
DB02300	DB01189	KNN
DB00201	DB01189	KNN
DB00435	DB00339	KNN
DB00883	DB00593	KNN
DB01077	DB00917	KNN
DB02379	DB00917	KNN
DB01077	DB00513	KNN
DB00371	DB00822	KNN
DB00435	DB06151	KNN
DB00583	DB00753	KNN
DB01143	DB00859	KNN
DB00435	DB00780	KNN
DB01172	DB00753	KNN
DB00621	DB01143	KNN
DB00883	DB01143	KNN
DB00153	DB01189	KNN
DB01143	DB00513	KNN
DB01082	DB01189	KNN
DB00658	DB01189	KNN
DB02379	DB00419	KNN
DB00819	DB01143	KNN
DB01189	DB00513	KNN
DB00658	DB00593	KNN
DB01019	DB01077	KNN
DB01020	DB01189	KNN
DB00371	DB01189	KNN
DB01077	DB00419	KNN
DB00162	DB00917	KNN
DB00763	DB00753	KNN
DB00419	DB00593	KNN
DB00658	DB00753	KNN
DB00883	DB01189	KNN
DB00753	DB00859	KNN
DB01189	DB00294	KNN
DB00324	DB00822	KNN
DB00435	DB00672	KNN
DB01077	DB00819	KNN
DB02300	DB00593	KNN
DB01189	DB00339	KNN
DB00330	DB01189	KNN
DB00548	DB01143	KNN
DB00324	DB00593	KNN
DB00819	DB00859	KNN
DB00419	DB00859	KNN
DB00371	DB00593	KNN
DB00763	DB01143	KNN
DB00371	DB01143	KNN
DB00548	DB01077	KNN
DB01143	DB00395	KNN
DB01020	DB00419	KNN
DB01172	DB00859	KNN
DB00934	DB00435	KNN
DB06151	DB01189	KNN
DB00330	DB01143	KNN
DB00822	DB00859	KNN
DB00763	DB00593	KNN
DB00419	DB00513	KNN
DB01143	DB02530	KNN
DB00201	DB00859	KNN
DB00435	DB00191	KNN
DB00583	DB00419	KNN
DB01020	DB01143	KNN
DB00371	DB00419	KNN
DB00648	DB01189	KNN
DB00548	DB00583	KNN
DB00435	DB00752	KNN
DB00819	DB00753	KNN
DB00672	DB01189	KNN
DB00822	DB01022	KNN
DB00419	DB01577	KNN
DB02379	DB01189	KNN
DB01577	DB00593	KNN
DB01019	DB00583	KNN
DB00162	DB00632	KNN
DB00350	DB01189	KNN
DB00648	DB00435	KNN
DB00934	DB01189	KNN
DB01020	DB00917	KNN
DB00324	DB00419	KNN
DB00410	DB01189	KNN
DB00330	DB00822	KNN
DB00621	DB00435	KNN
DB01172	DB01077	KNN
DB00162	DB02530	KNN
DB01124	DB00435	KNN
DB00851	DB01189	KNN
DB00583	DB01143	KNN
DB00763	DB00419	KNN
DB01236	DB01005	KNN
DB00419	DB01022	KNN
DB00859	DB00593	KNN
DB01124	DB01189	KNN
DB01022	DB00593	KNN
DB00395	DB01189	KNN
DB01019	DB01189	KNN
DB02300	DB01143	KNN
DB02300	DB00435	KNN
DB01189	DB02530	KNN
DB01082	DB00294	KNN
DB00630	DB01189	KNN
DB00822	DB00395	KNN
DB00330	DB00753	KNN
DB02300	DB00419	KNN
DB01189	DB00917	KNN
DB01143	DB00294	KNN
DB01143	DB00917	KNN
DB00763	DB00859	KNN
DB00934	DB00859	KNN
DB00548	DB02379	KNN
DB00763	DB00822	KNN
DB00658	DB00917	KNN
DB01019	DB00621	KNN
DB00558	DB00435	KNN
DB00883	DB00859	KNN
DB00882	DB00593	KNN
DB01005	DB00915	KNN
DB02300	DB00822	KNN
DB01143	DB00632	KNN
DB01586	DB00593	KNN
DB00934	DB01143	KNN
DB01124	DB01143	KNN
DB00330	DB00593	KNN
DB00479	DB01189	KNN
DB01172	DB00419	KNN
DB01077	DB00859	KNN
DB00529	DB01005	KNN
DB01019	DB00513	KNN
DB00883	DB00419	KNN
DB00591	DB00201	KNN
DB00882	DB00822	KNN
DB01019	DB02379	KNN
DB00746	DB01189	KNN
DB00851	DB00859	KNN
DB00350	DB00435	KNN
DB00819	DB00822	KNN
DB00822	DB01577	KNN
DB00548	DB00371	KNN
DB00201	DB00753	KNN
DB00851	DB00753	KNN
DB00819	DB01005	KNN
DB01189	DB00632	KNN
DB00305	DB01189	KNN
DB00529	DB00878	KNN
DB01077	DB00851	KNN
DB01265	DB00435	KNN
DB01586	DB01143	KNN
DB00819	DB00746	KNN
DB00883	DB00753	KNN
DB00350	DB00859	KNN
DB00443	DB01189	KNN
DB01082	DB01143	KNN
DB01005	DB01189	KNN
DB01265	DB01189	KNN
DB01143	DB00339	KNN
DB01586	DB00822	KNN
DB01221	DB00859	KNN
DB01260	DB01189	KNN
DB00780	DB01189	KNN
DB02379	DB01143	KNN
DB00201	DB01077	KNN
DB01236	DB00819	KNN
DB00201	DB01410	KNN
DB01124	DB00419	KNN
DB00201	DB01143	KNN
DB00550	DB01189	KNN
DB00201	DB00294	KNN
DB00873	DB00593	KNN
DB00752	DB01189	KNN
DB00621	DB01077	KNN
DB01005	DB00435	KNN
DB00250	DB00435	KNN
DB00548	DB00513	KNN
DB00874	DB01189	KNN
DB01172	DB00917	KNN
DB00882	DB00419	KNN
DB00550	DB00435	KNN
DB00822	DB00294	KNN
DB04441	DB01189	KNN
DB00672	DB00419	KNN
DB01033	DB01189	KNN
DB01019	DB00859	KNN
DB01124	DB00593	KNN
DB01077	DB00294	KNN
DB00529	DB00435	KNN
DB01337	DB01077	KNN
DB01082	DB00435	KNN
DB01082	DB00917	KNN
DB00883	DB00294	KNN
DB01114	DB00435	KNN
DB01189	DB00878	KNN
DB00194	DB01189	KNN
DB01047	DB01189	KNN
DB00630	DB00435	KNN
DB00819	DB06151	KNN
DB00934	DB00753	KNN
DB00250	DB01189	KNN
DB00330	DB00859	KNN
DB01236	DB00529	KNN
DB01189	DB01216	KNN
DB00780	DB00593	KNN
DB00395	DB00753	KNN
DB00162	DB00753	KNN
DB01124	DB00822	KNN
DB00851	DB00822	KNN
DB00558	DB01189	KNN
DB01077	DB00371	KNN
DB00780	DB00753	KNN
DB00658	DB00419	KNN
DB01124	DB00753	KNN
DB01236	DB00859	KNN
DB00658	DB00513	KNN
DB00746	DB00435	KNN
DB00672	DB00593	KNN
DB00294	DB00593	KNN
DB01337	DB01143	KNN
DB00371	DB00513	KNN
DB00630	DB00819	KNN
DB00742	DB00819	KNN
DB00742	DB01005	KNN
DB01143	DB00672	KNN
DB01143	DB06151	KNN
DB00324	DB01143	KNN
DB00780	DB00419	KNN
DB00583	DB01189	KNN
DB01077	DB00763	KNN
DB01236	DB00630	KNN
DB00548	DB01020	KNN
DB00330	DB00917	KNN
DB00410	DB00435	KNN
DB01172	DB00934	KNN
DB00371	DB00859	KNN
DB00371	DB00917	KNN
DB00479	DB00934	KNN
DB01172	DB00294	KNN
DB00529	DB00915	KNN
DB00201	DB00822	KNN
DB00658	DB01077	KNN
DB00419	DB00294	KNN
DB00435	DB00225	KNN
DB00529	DB00727	KNN
DB01337	DB00593	KNN
DB00658	DB00859	KNN
DB00191	DB00859	KNN
DB00780	DB00859	KNN
DB00291	DB01189	KNN
DB00294	DB00339	KNN
DB01221	DB01189	KNN
DB01077	DB02530	KNN
DB00330	DB00294	KNN
DB01053	DB00822	KNN
DB00201	DB00593	KNN
DB00205	DB01189	KNN
DB00770	DB01005	KNN
DB00513	DB00859	KNN
DB00513	DB02530	KNN
DB00435	DB00291	KNN
DB01337	DB01189	KNN
DB01143	DB01221	KNN
DB01082	DB00934	KNN
DB00883	DB00917	KNN
DB00753	DB01189	KNN
DB00822	DB06151	KNN
DB00882	DB01189	KNN
DB01033	DB01236	KNN
DB00205	DB00435	KNN
DB00752	DB00859	KNN
DB00648	DB00763	KNN
DB00548	DB01172	KNN
DB00371	DB00763	KNN
DB01577	DB00917	KNN
DB00648	DB00201	KNN
DB00435	DB00305	KNN
DB00395	DB00859	KNN
DB00153	DB01143	KNN
DB00746	DB00763	KNN
DB00339	DB00593	KNN
DB00395	DB00593	KNN
DB01019	DB00324	KNN
DB00201	DB00746	KNN
DB00753	DB00294	KNN
DB00648	DB01143	KNN
DB00279	DB01189	KNN
DB00435	DB01577	KNN
DB00395	DB00419	KNN
[truncated: 4,604 more rows]
